# Supplementary material for: Identification of the potentiating mutations and synergistic epistasis that enabled the evolution of inter-species cooperation
Source: PLoS One. 2017 May 11;12(5):e0174345. doi: 10.1371/journal.pone.0174345 (PMC5426591; doi:10.1371/journal.pone.0174345)
Supplement: S2 Table — (XLSX) [file pone.0174345.s002.xlsx]

## Sheet: Figure 1
Name	GrowthRateExp	GC	metA	metJ
2.R0P9	0.0680945	7.573	26.85	3.13153
2.R0P9	0.0733125	6.181	42.7313	3.57444
2.R0P0	0.067069	13.77	35.9584	3.30512
1.R1P1	0.366118	9.099	26.1463	1.29542
1.R1P1	0.278681	6.762	46.3202	1.49163
1.R1P1	0.206242	9.125	14.2168	4.5261

## Sheet: Figure 3
Name	Anc	Doubling Time(Hrs)	How Determined?	GrowthRateExp	delta	GrowthRateIntercept	NumPoints	R2	RMSE	MaxOD	LastOD	LinearSlope	LinearIntercept	OffSetSlope	OffSetIntercept	OffSetOffSet	OffSetRMSE	HoursUntilOD0.02	DifinL1ErrorLinvExp	DifinL2ErrorLinvExp	GroupFitGrowth	GroupFitIntercept	TreatmentGroup	RobustGR	RobustIntercept
14028S	0.0544705	13.1634	Exponential	0.0526573	-0.00181316	0.0215302	16	0.972407	0.00240703	0.08171	0.0788576	0.0569894	-3.90533	6.34e-07	3897.38	-3897.37	0.00138955	-1.40004	0.00391801	1.85e-05	NaN	NaN	1	NA	NA
14028S	0.0544705	10.4549	Exponential	0.066299	0.0118285	0.0166205	16	0.925625	0.00440526	0.0789956	0.0789956	0.0668145	-4.11057	0.0572197	0.0219351	-0.00647883	0.00455668	2.79186	0.000473241	9.61e-07	NaN	NaN	3	NA	NA
14028S	0.0544705	15.5132	Exponential	0.0446811	-0.0097894	0.0272439	15	0.790117	0.00695529	0.0865221	0.085114	0.0536057	-3.74815	2.49e-07	10223.2	-10223.2	0.00606993	-6.91786	0.00124983	8.82e-05	NaN	NaN	1	NA	NA
14028S	0.0544705	12.1199	Exponential	0.0571909	0.00272039	0.0223993	13	0.950466	0.00341562	0.0860491	0.0859325	0.065308	-3.92514	4.71e-07	6487.88	-6487.87	0.00178722	-1.98107	0.0090961	4.67e-05	NaN	NaN	3	NA	NA
14028S	0.0544705	16.7153	Exponential	0.0414679	-0.0130025	0.0285794	12	0.74592	0.00691808	0.0867332	0.0867332	0.0523493	-3.73524	2.84e-07	9018.63	-9018.62	0.00603243	-8.60799	0.0010703	9.95e-05	NaN	NaN	1	NA	NA
14028S	0.0544705	13.2455	Exponential	0.0523306	-0.00213991	0.0252773	12	0.912143	0.00415896	0.0886333	0.0886333	0.0572804	-3.75776	4.52e-07	6721.75	-6721.74	0.00352449	-4.47493	0.00177739	1.53e-05	NaN	NaN	3	NA	NA
14028S	0.0544705	12.4093	Exponential	0.0558569	0.00138641	0.0200944	13	0.952105	0.00300781	0.0778673	0.0778673	0.0613268	-3.99932	4.59e-07	6151.85	-6151.84	0.00192871	-0.0843138	0.00241106	1.82e-05	NaN	NaN	2	NA	NA
14028S	0.0544705	10.5422	Exponential	0.0657499	0.0112795	0.0157968	10	0.854693	0.00490507	0.0738027	0.0738027	0.0783326	-4.36553	4.97e-07	6448.97	-6448.97	0.00439027	3.58824	0.00859354	3.87e-05	NaN	NaN	2	NA	NA
14028S	0.0544705	12.8359	Exponential	0.0540007	-0.000469773	0.0207765	12	0.944593	0.00301153	0.0783828	0.0783828	0.0595441	-3.96931	4.49e-07	6284.97	-6284.97	0.00207182	-0.705351	0.00372067	1.57e-05	NaN	NaN	2	NA	NA
14028S_R1	0.0544705	11.4091	Exponential	0.0607537	0.00628321	0.022839	19	0.91486	0.00699509	0.107052	0.0794227	0.068377	-3.90801	0.0152415	0.180591	-0.167132	0.00642934	-2.18482	0.0150816	0.000119902	NaN	NaN	7	NA	NA
14028S_R1	0.0544705	14.0811	Exponential	0.0492255	-0.00524498	0.0254966	16	0.687654	0.0109179	0.108409	0.0607448	0.0562318	-3.79037	3.39e-07	7760.28	-7760.26	0.0106059	-4.93269	-0.00141817	6.89e-05	NaN	NaN	9	NA	NA
14028S_R1	0.0544705	15.5865	Exponential	0.0444711	-0.00999938	0.0333853	16	0.701768	0.0132166	0.1256	0.0799736	0.061268	-3.69812	2.1e-07	16236	-16236	0.0114849	-11.5217	0.0254165	0.000762359	NaN	NaN	7	NA	NA
14028S_R1	0.0544705	11.7609	Exponential	0.0589365	0.00446604	0.0303622	14	0.906428	0.00777147	0.134781	0.129903	0.0676908	-3.64032	4.58e-07	9784.97	-9784.96	0.00665604	-7.0833	0.00642973	0.000138374	NaN	NaN	9	NA	NA
14028S_R1	0.0544705	24.7308	Exponential	0.0280277	-0.0264428	0.0442138	16	0.541258	0.0114052	0.131321	0.131321	0.0338704	-3.23513	2.07e-07	10718.3	-10718.2	0.0111834	-28.3043	0.00781361	9.18e-05	NaN	NaN	7	NA	NA
14028S_R1	0.0544705	12.4335	Exponential	0.0557482	0.00127773	0.0328005	15	0.905192	0.00878232	0.143471	0.139532	0.0680784	-3.64694	3.2e-07	15850.7	-15850.7	0.00628813	-8.87406	0.0338377	0.000434421	NaN	NaN	9	NA	NA
14028S_R1	0.0544705	11.5685	Exponential	0.0599166	0.00544609	0.0277818	14	0.982743	0.00310927	0.135799	0.135799	0.0634379	-3.64517	0.0123522	0.302997	-0.294461	0.00209803	-5.48508	2.22e-05	2.2e-05	NaN	NaN	8	NA	NA
14028S_R1	0.0544705	13.8807	Exponential	0.0499361	-0.00453437	0.0273526	11	0.810582	0.00733956	0.109071	0.109071	0.057855	-3.76028	4.12e-07	9097.66	-9097.66	0.00698101	-6.26957	0.00959865	4.94e-05	NaN	NaN	8	NA	NA
14028S_R1	0.0544705	11.4967	Exponential	0.0602912	0.00582071	0.0234564	11	0.97926	0.00240036	0.109951	0.109951	0.0638707	-3.81562	6.24e-07	6432.07	-6432.07	0.0011627	-2.64404	8.66e-05	8.39e-06	NaN	NaN	8	NA	NA
14028S_R2	0.0544705	10.1354	Exponential	0.0683885	0.0139181	0.0156506	13	0.910147	0.00435238	0.0816287	0.0816287	0.0619087	-4.06255	0.140271	0.00242402	0.0219345	0.00399102	3.58576	0.00367594	2.17e-05	NaN	NaN	11	NA	NA
14028S_R2	0.0544705	11.7772	Exponential	0.058855	0.0043845	0.0211625	9	0.787854	0.0057703	0.0807354	0.0807354	0.0680861	-4.00832	4.73e-07	6924.77	-6924.77	0.00567071	-0.959984	0.00658548	2.02e-05	NaN	NaN	11	NA	NA
14028S_R2	0.0544705	14.2886	Exponential	0.0485105	-0.00596001	0.0245427	13	0.954621	0.00307908	0.094034	0.094034	0.0526768	-3.7866	4.15e-07	7155.84	-7155.83	0.0020342	-4.21931	0.00179214	1.56e-05	NaN	NaN	11	NA	NA
14028S_R2	0.0544705	12.1446	Exponential	0.0570747	0.00260425	0.0148338	11	0.831738	0.00492275	0.0687193	0.0687193	0.0685253	-4.44327	3.29e-07	8277.76	-8277.77	0.00426857	5.23565	0.00431565	4.08e-05	NaN	NaN	10	NA	NA
14028S_R2	0.0544705	12.5871	Exponential	0.055068	0.000597534	0.022768	10	0.830601	0.00545186	0.0854081	0.0854081	0.0647388	-3.94803	3.57e-07	9147.51	-9147.51	0.00488993	-2.35386	0.00659505	3.42e-05	NaN	NaN	12	NA	NA
14028S_R2	0.0544705	9.68807	Exponential	0.0715465	0.017076	0.00582178	7	0.996731	0.000222479	0.0619473	0.0619473	0.0721405	-5.15631	0.0439591	0.0151221	-0.0121746	0.000215461	17.2493	9.29e-05	5.1e-09	NaN	NaN	10	NA	NA
14028S_R2	0.0544705	10.4769	Exponential	0.0661596	0.0116891	0.0158742	9	0.831279	0.00560283	0.0788668	0.0788668	0.0795802	-4.39595	3.73e-07	9909.76	-9909.77	0.00500992	3.49209	0.00625516	4.2e-05	NaN	NaN	12	NA	NA
14028S_R2	0.0544705	13.2931	Exponential	0.0521434	-0.00232704	0.0199521	6	0.911555	0.00209994	0.0731727	0.0731727	0.0516215	-3.90525	0.122009	0.00231468	0.0298483	0.00238373	0.0459553	0.000189814	2.49e-08	NaN	NaN	10	NA	NA
14028S_R2	0.0544705	14.5314	Exponential	0.0477001	-0.00677037	0.0204418	12	0.823383	0.00513951	0.074054	0.074054	0.0561952	-4.05063	3.04e-07	8075.12	-8075.11	0.00454626	-0.458046	0.00666092	3.83e-05	NaN	NaN	12	NA	NA
14028S_R3	0.0544705	8.68045	Exponential	0.0798516	0.0253811	0.0135504	12	0.887523	0.00550473	0.0779099	0.0775658	0.0882183	-4.43381	8.68e-07	4034.26	-4034.26	0.00503287	4.87547	-0.00128609	2.33e-05	NaN	NaN	13	NA	NA
14028S_R3	0.0544705	10.95	Exponential	0.063301	0.00883055	0.0168849	14	0.930938	0.00407761	0.0798566	0.0744654	0.0689796	-4.1776	8.08e-07	3633.67	-3633.67	0.00343202	2.67468	-0.00111425	1.99e-05	NaN	NaN	15	NA	NA
14028S_R3	0.0544705	12.7164	Exponential	0.0545083	3.78e-05	0.0221739	12	0.943115	0.00329898	0.0875656	0.0875656	0.0578865	-3.86739	6.6e-07	4587.93	-4587.93	0.00282705	-1.89297	0.000913581	6.62e-06	NaN	NaN	13	NA	NA
14028S_R3	0.0544705	13.4534	Exponential	0.0515221	-0.00294834	0.0209029	16	0.946795	0.00369135	0.085057	0.074741	0.0585369	-3.99308	4.26e-07	6063.27	-6063.27	0.00246995	-0.857062	-0.00215144	5.82e-05	NaN	NaN	15	NA	NA
14028S_R3	0.0544705	13.4737	Exponential	0.0514443	-0.00302617	0.0260781	12	0.934302	0.00376797	0.0968325	0.0924082	0.0563832	-3.73178	4.34e-07	7414.7	-7414.69	0.00301878	-5.15828	0.00428471	1.78e-05	NaN	NaN	13	NA	NA
14028S_R3	0.0544705	11.8882	Exponential	0.0583056	0.00383511	0.0217051	14	0.979482	0.00222733	0.0916519	0.0864425	0.0626078	-3.89529	0.00787271	0.33299	-0.32101	0.00135956	-1.40325	0.00294773	1.46e-05	NaN	NaN	15	NA	NA
14028S_R3	0.0544705	11.3164	Exponential	0.0612516	0.00678113	0.015201	10	0.845936	0.00421873	0.0664638	0.0664638	0.0688769	-4.31804	4.43e-07	5995.54	-5995.54	0.0038765	4.47944	0.000603995	1.14e-05	NaN	NaN	14	NA	NA
14028S_R3	0.0544705	11.7136	Exponential	0.0591746	0.00470417	0.00991276	7	0.552695	0.00511536	0.051111	0.0439112	0.0686924	-4.81757	5.07e-07	4140.47	-4140.48	0.00544723	11.8617	-0.000909538	4.24e-06	NaN	NaN	14	NA	NA
14028S_R3	0.0544705	10.818	Exponential	0.0640734	0.00960288	0.0139282	9	0.914369	0.00285275	0.0637092	0.0637092	0.0718926	-4.4107	5.19e-07	5271.23	-5271.24	0.00233413	5.64693	0.00367034	8.68e-06	NaN	NaN	14	NA	NA
LT2	0.0349074	12.053	Exponential	0.0575081	0.0226007	0.0209874	14	0.95494	0.00273113	0.0695365	0.0695365	0.0644371	-3.9529	4.31e-07	5754.31	-5754.29	0.00145434	-0.838009	0.00601466	2.63e-05	NaN	NaN	1	NA	NA
LT2	0.0349074	19.1716	Exponential	0.0361549	0.00124751	0.0273366	16	0.893966	0.00338489	0.0739427	0.0739427	0.0406153	-3.66795	2.85e-07	6020.38	-6020.35	0.00284537	-8.64315	0.00498427	1.97e-05	NaN	NaN	3	NA	NA
LT2	0.0349074	11.7147	Exponential	0.0591688	0.0242614	0.0212796	10	0.849216	0.00480122	0.0794044	0.0745343	0.0631069	-3.90597	1.56e-06	1664.41	-1664.4	0.00490104	-1.04816	0.00185909	4.07e-06	NaN	NaN	1	NA	NA
LT2	0.0349074	21.6496	Exponential	0.0320166	-0.00289085	0.0280999	11	0.770241	0.00351828	0.0647562	0.0513036	0.0348394	-3.61626	3.6e-07	4212.27	-4212.24	0.00344305	-10.6205	0.000469548	2.92e-06	NaN	NaN	3	NA	NA
LT2	0.0349074	13.1318	Exponential	0.0527839	0.0178765	0.0200974	12	0.919651	0.00292327	0.0694677	0.0694677	0.0518012	-3.89494	0.0941859	0.00613055	0.0184342	0.00299294	-0.0920634	0.000570168	5.01e-07	NaN	NaN	1	NA	NA
LT2	0.0349074	130.55	Exponential	0.00530944	-0.029598	0.0274291	6	0.0647603	0.00353429	0.0371629	0.0371629	0.00610081	-3.61571	1.66e-07	1006.86	-1006.83	0.00407566	-59.4928	-0.000423004	1.66e-07	NaN	NaN	3	NA	NA
LT2	0.0349074	18.1536	Exponential	0.0381823	0.00327488	0.0287245	11	0.736742	0.00506026	0.0820901	0.0820901	0.0424741	-3.62229	3.45e-07	6061.56	-6061.54	0.00499724	-9.48128	0.000132306	7.95e-06	NaN	NaN	2	NA	NA
LT2	0.0349074	0	0	0	-0.0349074	0	0	NaN	NaN	0.0158482	0.0143035	NA	NA	NA	NA	NA	NA	NA	NA	NA	NaN	NaN	2	NA	NA
LT2	0.0349074	20.9772	Exponential	0.0330428	-0.00186461	0.0176259	9	0.467946	0.00528917	0.0501134	0.014577	0.0343477	-4.07379	7.85e-07	1356.39	-1356.38	0.00569533	3.82428	0.000429813	1.35e-06	NaN	NaN	2	NA	NA
LT2_R1	0.0349074	0	0	0	-0.0349074	0	0	NaN	NaN	0.0234217	0.0194421	NA	NA	NA	NA	NA	NA	NA	NA	NA	NaN	NaN	7	NA	NA
LT2_R1	0.0349074	0	0	0	-0.0349074	0	0	NaN	NaN	0.0295303	0.0186091	NA	NA	NA	NA	NA	NA	NA	NA	NA	NaN	NaN	9	NA	NA
LT2_R1	0.0349074	16.2712	Exponential	0.0425998	0.00769232	0.0074705	5	0.942451	0.00111623	0.0294124	0.0245291	0.0420785	-4.88749	NA	NA	NA	NA	23.1168	-5.83e-05	1.25e-08	NaN	NaN	7	NA	NA
LT2_R1	0.0349074	21.948	Exponential	0.0315813	-0.00332613	0.0127897	6	0.624006	0.00261798	0.034023	0.034023	0.0327398	-4.38648	5.19e-07	1388.38	-1388.37	0.00297798	14.1569	-0.000178061	9.53e-08	NaN	NaN	9	NA	NA
LT2_R1	0.0349074	0	0	0	-0.0349074	0	0	NaN	NaN	0.0221533	0.0221533	NA	NA	NA	NA	NA	NA	NA	NA	NA	NaN	NaN	7	NA	NA
LT2_R1	0.0349074	19.361	Exponential	0.0358013	0.000893849	0.0176698	13	0.709975	0.00381424	0.0474314	0.0474314	0.0387862	-4.09461	3.6e-07	3366.92	-3366.91	0.00386165	3.46007	0.00166656	2.93e-06	NaN	NaN	9	NA	NA
LT2_R1	0.0349074	354.814	Exponential	0.00195355	-0.0329539	0.0240393	4	0.0039248	0.00403182	0.0348986	0.0324494	0.00301195	-3.75266	NA	NA	NA	NA	-94.1668	0.000185102	1.56e-07	NaN	NaN	8	NA	NA
LT2_R1	0.0349074	28.2859	Exponential	0.0245051	-0.0104024	0.0164024	9	0.475965	0.00275704	0.0377169	0.0309151	0.0254268	-4.13218	4.99e-07	1279.43	-1279.42	0.0029496	8.09237	-8.65e-05	1.69e-07	NaN	NaN	8	NA	NA
LT2_R1	0.0349074	0	0	0	-0.0349074	0	0	NaN	NaN	0.0192363	0.0192363	NA	NA	NA	NA	NA	NA	NA	NA	NA	NaN	NaN	8	NA	NA
LT2_R2	0.0349074	0	0	0	-0.0349074	0	0	NaN	NaN	0.0238175	0.0238175	NA	NA	NA	NA	NA	NA	NA	NA	NA	NaN	NaN	11	NA	NA
LT2_R2	0.0349074	32.8422	Exponential	0.0211054	-0.013802	0.0200256	8	0.555672	0.00323177	0.0440108	0.0440108	0.0212772	-3.91849	0.0710796	0.00223064	0.0209045	0.00353319	-0.0605446	9.73e-06	1.43e-07	NaN	NaN	11	NA	NA
LT2_R2	0.0349074	30.8866	Exponential	0.0224417	-0.0124657	0.0266366	10	0.326871	0.00508809	0.0599755	0.0470852	0.0239501	-3.65712	3.48e-07	2562.74	-2562.72	0.00540086	-12.7689	0.00065026	1.06e-06	NaN	NaN	11	NA	NA
LT2_R2	0.0349074	22.4367	Exponential	0.0308934	-0.00401402	0.022886	14	0.666802	0.00478487	0.0592795	0.0592795	0.0377379	-3.915	2.52e-07	5413.27	-5413.25	0.00457547	-4.36312	0.00729205	2.6e-05	NaN	NaN	10	NA	NA
LT2_R2	0.0349074	30.3696	Exponential	0.0228237	-0.0120837	0.0217392	7	0.273038	0.00494195	0.0448706	0.0348785	0.026821	-3.90751	3.21e-07	2498.65	-2498.63	0.00546647	-3.65348	0.000937904	1.97e-06	NaN	NaN	12	NA	NA
LT2_R2	0.0349074	0	0	0	-0.0349074	0	0	NaN	NaN	0.0212754	0.0191075	NA	NA	NA	NA	NA	NA	NA	NA	NA	NaN	NaN	10	NA	NA
LT2_R2	0.0349074	0	0	0	-0.0349074	0	0	NaN	NaN	0.021859	0.021859	NA	NA	NA	NA	NA	NA	NA	NA	NA	NaN	NaN	12	NA	NA
LT2_R2	0.0349074	49.9204	Exponential	0.013885	-0.0210224	0.0181548	7	0.513099	0.00106647	0.0298545	0.0281624	0.0138979	-4.00984	0.0998413	0.000561431	0.0198113	0.00118294	6.97144	1.81e-05	2.34e-09	NaN	NaN	10	NA	NA
LT2_R2	0.0349074	0	0	0	-0.0349074	0	0	NaN	NaN	0.0229708	0.0229708	NA	NA	NA	NA	NA	NA	NA	NA	NA	NaN	NaN	12	NA	NA
LT2_R3	0.0349074	42.0274	Linear Fit	0	-0.0349074	0	2	1	Infinity	0.0255454	0.0255454	0.0164928	-4.22146	NA	NA	NA	NA	NA	NA	NA	NaN	NaN	13	NA	NA
LT2_R3	0.0349074	16.7923	Exponential	0.0412777	0.00637027	0.0147152	6	0.667259	0.00294625	0.0422138	0.0353678	0.0460298	-4.30216	5.16e-07	2500.47	-2500.47	0.00328155	7.43377	0.000718225	1e-06	NaN	NaN	15	NA	NA
LT2_R3	0.0349074	0	0	0	-0.0349074	0	0	NaN	NaN	0.0170341	0.0143326	NA	NA	NA	NA	NA	NA	NA	NA	NA	NaN	NaN	13	NA	NA
LT2_R3	0.0349074	16.5195	Exponential	0.0419594	0.00705199	0.0222056	12	0.949137	0.00182483	0.0642786	0.0642786	0.0422349	-3.81247	0.0328945	0.0325869	-0.0115757	0.00191895	-2.4932	0.000201886	3.35e-08	NaN	NaN	15	NA	NA
LT2_R3	0.0349074	38.3047	Exponential	0.0180956	-0.0168118	0.0336503	10	0.497652	0.00380637	0.0612612	0.0612612	0.0201579	-3.42688	2.75e-07	3119.98	-3119.94	0.00395802	-28.7522	0.000962314	1.61e-06	NaN	NaN	13	NA	NA
LT2_R3	0.0349074	17.1169	Exponential	0.0404948	0.00558739	0.0254332	16	0.916091	0.00356194	0.0836016	0.0836016	0.0414811	-3.69131	0.0284795	0.0444104	-0.0210875	0.00367927	-5.93462	9.08e-05	1.18e-06	NaN	NaN	15	NA	NA
LT2_R3	0.0349074	14.7188	Exponential	0.0470927	0.0121852	0.0188803	13	0.934478	0.00256708	0.0643764	0.0643764	0.0507532	-4.03548	3.81e-07	5333.84	-5333.83	0.00216842	1.22346	0.00194494	5.98e-06	NaN	NaN	14	NA	NA
LT2_R3	0.0349074	0	0	0	-0.0349074	0	0	NaN	NaN	0.0197997	0.0197997	NA	NA	NA	NA	NA	NA	NA	NA	NA	NaN	NaN	14	NA	NA
LT2_R3	0.0349074	10.8976	Exponential	0.0636054	0.028698	0.0106106	4	0.991846	0.000375448	0.0359832	0.0308882	0.0638841	-4.55006	NA	NA	NA	NA	9.96582	-1.35e-05	6.17e-10	NaN	NaN	14	NA	NA
R1P1	0.265996	2.57	Exponential	0.269707	0.00371046	0.00357075	7	0.998968	0.00180733	0.229366	0.220889	0.273111	-5.67792	0.254175	0.0045653	-0.00478772	0.00178416	6.38826	0.000927348	1.8e-06	NaN	NaN	1	NA	NA
R1P1	0.265996	2.54635	Exponential	0.272212	0.00621545	0.00375268	7	0.998902	0.00204318	0.25619	0.218661	0.281021	-5.69252	0.24491	0.00578721	-0.00948367	0.00136756	6.14692	0.00151569	1.72e-05	NaN	NaN	3	NA	NA
R1P1	0.265996	2.61509	Exponential	0.265057	-0.00093958	0.00409769	7	0.999484	0.00136277	0.231392	0.219405	0.267144	-5.5238	0.253328	0.00493452	-0.00392842	0.00131839	5.98102	0.000569895	7.86e-07	NaN	NaN	1	NA	NA
R1P1	0.265996	2.53819	Exponential	0.273087	0.00709105	0.00334867	6	0.998308	0.00228937	0.232007	0.220818	0.287508	-5.87607	0.223609	0.00748218	-0.0187296	0.00038581	6.54432	0.00413915	3.29e-05	NaN	NaN	3	NA	NA
R1P1	0.265996	2.67481	Exponential	0.259139	-0.0068576	0.0043565	7	0.998958	0.00196009	0.228577	0.221977	0.247841	-5.30328	0.27585	0.0033574	0.00476385	0.00175494	5.88127	0.00586163	3.28e-05	NaN	NaN	1	NA	NA
R1P1	0.265996	2.51341	Exponential	0.275779	0.00978299	0.00313727	6	0.997004	0.00298832	0.233496	0.219857	0.296102	-6.01392	0.21039	0.00913228	-0.0255453	0.000617689	6.7169	0.00617965	6.15e-05	NaN	NaN	3	NA	NA
R1P1	0.265996	2.76808	Exponential	0.250407	-0.0155893	0.00411634	8	0.999021	0.00201825	0.246162	0.221811	0.246848	-5.44749	0.258305	0.00360342	0.00268096	0.00212439	6.31279	0.0018587	5.11e-06	NaN	NaN	2	NA	NA
R1P1	0.265996	2.62062	Exponential	0.264497	-0.00149876	0.00376404	7	0.997764	0.00259243	0.235774	0.221619	0.270246	-5.65364	0.242507	0.00534152	-0.00703261	0.00258411	6.31477	0.0013597	5.41e-06	NaN	NaN	2	NA	NA
R1P1	0.265996	2.62475	Exponential	0.264081	-0.00191473	0.00399797	6	0.998967	0.00190879	0.228319	0.218466	0.257369	-5.44235	0.270892	0.00358836	0.00216726	0.00215119	6.0964	0.00273537	9.94e-06	NaN	NaN	2	NA	NA
R1P1_WT	0.265996	12.0945	Exponential	0.057311	-0.208685	0.0179741	16	0.875577	0.00615109	0.08328	0.08328	0.0679299	-4.21475	3.36e-07	8571.05	-8571.04	0.00478812	1.8635	-9.74e-05	0.000116784	NaN	NaN	5	NA	NA
R1P1_WT	0.265996	10.2799	Exponential	0.0674274	-0.198569	0.0152645	12	0.943519	0.00323873	0.0717105	0.0694697	0.0758427	-4.31899	4.65e-07	6452.03	-6452.03	0.0022012	4.00728	0.00270105	2.58e-05	NaN	NaN	5	NA	NA
R1P1_WT	0.265996	11.057	Exponential	0.0626885	-0.203308	0.0114506	10	0.988862	0.000875545	0.0547315	0.0547315	0.0651135	-4.51343	0.000248344	8.72389	-8.72682	0.000440404	8.89624	0.00059218	7.96e-07	NaN	NaN	5	NA	NA
R1P1_WT	0.265996	11.9939	Exponential	0.0577915	-0.208205	0.0107567	9	0.957099	0.00130491	0.0458979	0.0448686	0.0601055	-4.57539	7.76e-07	2302.99	-2302.99	0.00120342	10.7317	2.18e-05	4.12e-07	NaN	NaN	4	NA	NA
R1P1_WT	0.265996	10.666	Exponential	0.0649866	-0.20101	0.0106728	9	0.959869	0.00154782	0.0508107	0.0496286	0.0669816	-4.57521	0.0220646	0.0645839	-0.0613096	0.00157578	9.66411	0.000120777	3.48e-07	NaN	NaN	6	NA	NA
R1P1_WT	0.265996	9.23122	Exponential	0.0750873	-0.190909	0.00919851	8	0.961007	0.00162843	0.0544174	0.053059	0.0787213	-4.75413	1.19e-06	2180.55	-2180.56	0.00151063	10.3438	0.000541441	8.81e-07	NaN	NaN	4	NA	NA
R1P1_WT	0.265996	8.32468	Exponential	0.0832641	-0.182732	0.0088238	8	0.93401	0.00241475	0.0557731	0.0557731	0.0905786	-4.85405	6.38e-07	4604.54	-4604.55	0.00205807	9.82753	0.000935834	3.62e-06	NaN	NaN	6	NA	NA
R1P1_WT	0.265996	10.7316	Exponential	0.0645895	-0.201407	0.0166474	12	0.938646	0.00336776	0.0748543	0.0748543	0.0717719	-4.21288	5.53e-07	5384.31	-5384.31	0.00269818	2.84065	0.0048504	2.01e-05	NaN	NaN	4	NA	NA
R1P1_WT	0.265996	11.3181	Exponential	0.0612425	-0.204754	0.0176871	11	0.976351	0.00186067	0.0753114	0.0753114	0.0653083	-4.10175	6.1e-07	4774.41	-4774.41	0.000918017	2.00673	0.000817295	5.5e-06	NaN	NaN	6	NA	NA
R2P4	0.210391	3.001	Exponential	0.230972	0.0205805	0.00557332	7	0.994319	0.00496718	0.294762	0.224299	0.231242	-5.1908	0.242414	0.00458325	0.00444214	0.00545009	5.53202	0.000241826	6.89e-07	NaN	NaN	1	NA	NA
R2P4	0.210391	3.24391	Exponential	0.213676	0.00328484	0.00638506	7	0.992411	0.00460189	0.236049	0.226051	0.200832	-4.89063	0.262553	0.00274841	0.0169003	0.00427676	5.34346	0.00718352	5.34e-05	NaN	NaN	3	NA	NA
R2P4	0.210391	2.87067	Exponential	0.241458	0.0310667	0.00568843	5	0.963046	0.0111454	0.235374	0.228671	0.274414	-5.585	NA	NA	NA	NA	5.2071	0.00935586	0.000164597	NaN	NaN	1	NA	NA
R2P4	0.210391	3.5313	Exponential	0.196287	-0.0141047	0.00909141	7	0.974549	0.014363	0.306582	0.227701	0.204092	-4.82028	0.192046	0.00991118	-0.00362088	0.0160537	4.01659	-0.00283829	5.74e-05	NaN	NaN	3	NA	NA
R2P4	0.210391	3.07951	Exponential	0.225084	0.0146923	0.00531121	6	0.998574	0.00200882	0.245089	0.231618	0.232207	-5.33266	0.188273	0.0103399	-0.0189681	0.00136043	5.89075	0.0025691	1.09e-05	NaN	NaN	1	NA	NA
R2P4	0.210391	3.37993	Exponential	0.205077	-0.00531416	0.00727095	9	0.966078	0.00976481	0.245394	0.228862	0.178137	-4.59485	0.305874	0.0013682	0.0255926	0.00820268	4.93397	0.0135662	0.00032353	NaN	NaN	3	NA	NA
R2P4	0.210391	3.53313	Exponential	0.196185	-0.0142063	0.00731163	7	0.987963	0.00616697	0.239054	0.222933	0.184765	-4.76069	0.251015	0.00263108	0.0227903	0.00597633	5.12917	0.00729302	5.66e-05	NaN	NaN	2	NA	NA
R2P4	0.210391	3.89381	Exponential	0.178012	-0.032379	0.00784211	9	0.985399	0.00661558	0.233301	0.228133	0.16383	-4.64329	0.247471	0.00202832	0.0256823	0.00514877	5.25932	0.00206844	0.000128772	NaN	NaN	2	NA	NA
R2P4	0.210391	3.35224	Exponential	0.206771	-0.00362015	0.00582573	7	0.997032	0.00387175	0.282574	0.220661	0.21732	-5.30748	0.155589	0.0168771	-0.0412827	0.0014245	5.96528	0.00114272	6.15e-05	NaN	NaN	2	NA	NA
R2P4_WT	0.210391	10.5063	Exponential	0.0659744	-0.144417	0.0171053	17	0.965496	0.00390679	0.108668	0.108668	0.0682634	-4.11106	0.0433409	0.0386141	-0.0269611	0.00382866	2.36978	-0.00218221	6.74e-06	NaN	NaN	5	NA	NA
R2P4_WT	0.210391	9.26587	Exponential	0.0748065	-0.135585	0.0194561	13	0.970528	0.00353514	0.105518	0.105518	0.0857641	-4.0999	8.45e-07	4878.09	-4878.08	0.000819479	0.368599	0.0077973	9.11e-05	NaN	NaN	5	NA	NA
R2P4_WT	0.210391	10.1345	Exponential	0.0683948	-0.141997	0.0176504	13	0.925453	0.00506203	0.0969392	0.0969392	0.0781068	-4.20346	3.99e-07	9452.03	-9452.04	0.00371977	1.82722	0.00194503	6.59e-05	NaN	NaN	5	NA	NA
R2P4_WT	0.210391	9.45666	Exponential	0.0732973	-0.137094	0.0148373	7	0.959001	0.00218363	0.0772587	0.0772587	0.0776511	-4.28542	6.69e-07	5681.13	-5681.15	0.00176674	4.07363	0.000334497	1.91e-06	NaN	NaN	4	NA	NA
R2P4_WT	0.210391	10.0673	Exponential	0.0688511	-0.14154	0.0190061	11	0.969907	0.00287785	0.0962276	0.0962276	0.0734579	-4.03953	8.92e-07	4452.9	-4452.91	0.00205734	0.740315	-0.00101558	1.03e-05	NaN	NaN	6	NA	NA
R2P4_WT	0.210391	10.5844	Exponential	0.0654879	-0.144904	0.0187778	10	0.941448	0.00342205	0.0878596	0.0839779	0.0683257	-4.02467	0.0157587	0.177949	-0.174445	0.00349471	0.962889	0.00104795	2.65e-06	NaN	NaN	4	NA	NA
R2P4_WT	0.210391	9.79868	Exponential	0.0707388	-0.139653	0.0149267	11	0.929445	0.00379189	0.085775	0.085775	0.0800116	-4.35956	4.86e-07	6970.99	-6971	0.00268297	4.1361	-0.000746806	2.77e-05	NaN	NaN	6	NA	NA
R2P4_WT	0.210391	8.966	Exponential	0.0773084	-0.133083	0.0170551	13	0.945194	0.00497961	0.0995045	0.0995045	0.0912997	-4.29559	4.93e-07	8891.62	-8891.63	0.00245246	2.06034	0.0118999	0.000144137	NaN	NaN	4	NA	NA
R2P4_WT	0.210391	9.80512	Exponential	0.0706924	-0.139699	0.0200706	12	0.978034	0.00286091	0.103545	0.103545	0.0767936	-4.00707	7.76e-07	5537.76	-5537.76	0.00095879	-0.0498527	0.0054781	2.61e-05	NaN	NaN	6	NA	NA
R3P5	0.213286	3.22235	Exponential	0.215106	0.00182045	0.00900206	8	0.969266	0.0081476	0.239199	0.217858	0.19973	-4.55145	0.32361	0.0019184	0.0235821	0.00716112	3.7111	0.00161101	5.94e-05	NaN	NaN	1	NA	NA
R3P5	0.213286	3.28332	Exponential	0.211112	-0.00217366	0.00943924	9	0.954414	0.0132687	0.230856	0.218095	0.20396	-4.59993	0.219082	0.00831611	0.00311729	0.0143137	3.55668	4.64e-05	8.13e-05	NaN	NaN	3	NA	NA
R3P5	0.213286	4.05008	Exponential	0.171144	-0.0421415	0.0177582	8	0.93648	0.0152582	0.311021	0.236924	0.183314	-4.17232	0.1305	0.0366146	-0.0345465	0.0164891	0.694639	-0.00146794	8.86e-05	NaN	NaN	1	NA	NA
R3P5	0.213286	4.16946	Exponential	0.166244	-0.0470416	0.0189536	6	0.970411	0.0143963	0.292088	0.242968	0.189275	-4.26899	0.0465521	0.28658	-0.351032	0.0101936	0.323236	0.00656598	0.000366816	NaN	NaN	3	NA	NA
R3P5	0.213286	2.92982	Exponential	0.236584	0.0232982	0.00617751	4	0.924825	0.0211015	0.266083	0.241837	0.278679	-5.68287	NA	NA	NA	NA	4.96576	0.00911775	0.000316016	NaN	NaN	1	NA	NA
R3P5	0.213286	2.84743	Exponential	0.243429	0.0301438	0.00752454	6	0.98053	0.00796573	0.311419	0.251509	0.22055	-4.63871	0.407205	0.000727688	0.0384055	0.00466461	4.0158	0.0014373	0.000107546	NaN	NaN	3	NA	NA
R3P5	0.213286	3.79798	Exponential	0.182504	-0.0307815	0.0141119	8	0.966475	0.012856	0.302236	0.205792	0.179585	-4.22809	0.204955	0.00948289	0.0135608	0.0139602	1.91074	0.00117775	1.27e-05	NaN	NaN	2	NA	NA
R3P5	0.213286	2.56747	Exponential	0.269973	0.0566877	0.00356043	5	0.989597	0.00569761	0.299021	0.224183	0.286826	-5.85008	NA	NA	NA	NA	6.39268	0.00268957	3.37e-05	NaN	NaN	2	NA	NA
R3P5	0.213286	3.1017	Exponential	0.223474	0.0101881	0.0098573	5	0.975617	0.0123188	0.313671	0.211608	0.209881	-4.4604	NA	NA	NA	NA	3.16601	0.00191732	7.93e-05	NaN	NaN	2	NA	NA
R3P5_WT	0.213286	13.9992	Exponential	0.0495133	-0.163772	0.0220993	15	0.902611	0.00455945	0.0830218	0.0830218	0.049503	-3.81609	0.0448402	0.0264484	-0.00524686	0.00474193	-2.01593	7.9e-05	6.42e-07	NaN	NaN	5	NA	NA
R3P5_WT	0.213286	12.7532	Exponential	0.0543508	-0.158935	0.0221604	12	0.94467	0.00299733	0.0838083	0.0836484	0.0555142	-3.8292	0.0284923	0.0632697	-0.0463548	0.00309839	-1.88725	0.000444626	6.68e-07	NaN	NaN	5	NA	NA
R3P5_WT	0.213286	15.1456	Exponential	0.0457655	-0.16752	0.0204112	11	0.803435	0.00469286	0.0665804	0.0665804	0.0551754	-4.06951	3.52e-07	6428.48	-6428.47	0.00417749	-0.444661	0.00284472	3.2e-05	NaN	NaN	5	NA	NA
R3P5_WT	0.213286	7.57325	Exponential	0.0915257	-0.12176	0.00847244	7	0.899481	0.00414037	0.0697518	0.0697518	0.102547	-4.97548	6.38e-07	6315.22	-6315.25	0.00381049	9.3844	0.00127045	9.88e-06	NaN	NaN	4	NA	NA
R3P5_WT	0.213286	9.38914	Exponential	0.0738243	-0.139461	0.0109104	4	0.865833	0.00390558	0.0728225	0.0728225	0.0781184	-4.61079	NA	NA	NA	NA	8.20895	-0.000161792	6.87e-07	NaN	NaN	6	NA	NA
R3P5_WT	0.213286	13.8372	Exponential	0.0500931	-0.163192	0.00847721	5	0.948758	0.000584415	0.032736	0.032736	0.0488804	-4.74596	NA	NA	NA	NA	17.1351	8.37e-05	1.14e-08	NaN	NaN	4	NA	NA
R3P5_WT	0.213286	11.8158	Exponential	0.058663	-0.154623	0.00700255	5	0.99857	0.000118351	0.0330563	0.0330563	0.0590255	-4.96929	NA	NA	NA	NA	17.8896	6.04e-06	1.11e-09	NaN	NaN	6	NA	NA
R3P5_WT	0.213286	11.2418	Exponential	0.0616581	-0.151627	0.00704381	7	0.992726	0.000391941	0.0461369	0.0351995	0.0614675	-4.95153	0.0795749	0.0036996	0.00596378	0.000429043	16.9253	3.23e-07	1.05e-09	NaN	NaN	4	NA	NA
R3P5_WT	0.213286	14.3064	Exponential	0.04845	-0.164836	0.0099327	6	0.926725	0.00102994	0.0700285	0.0561544	0.0475669	-4.59483	0.120467	0.000907146	0.0158308	0.00112919	14.4458	0.000175258	2.12e-08	NaN	NaN	6	NA	NA

## Sheet: Figure 4
R2P2
Name	Doubling Time(Hrs)	How Determined?	GrowthRateExp	GrowthRateIntercept	NumPoints	R2	RMSE	MaxOD	LastOD	LinearSlope	LinearIntercept	OffSetSlope	OffSetIntercept	OffSetOffSet	OffSetRMSE	HoursUntilOD0.02	DifinL1ErrorLinvExp	DifinL2ErrorLinvExp	GroupFitGrowth	GroupFitIntercept	TreatmentGroup	RobustGR	RobustIntercept
1WT	15.5715	Exponential	0.0445139	0.0111467	18	0.948731	0.00214128	0.0675936	0.0675936	0.0445683	-4.49997	0.0537982	0.00725536	0.00584618	0.00220084	13.1328	-0.00022742	7.89e-08	NaN	NaN	1	NA	NA
5J2R2_AP4	3.41852	Exponential	0.202762	0.00200853	10	0.999394	0.00137013	0.239716	0.220363	0.20693	-6.29105	0.18822	0.00285897	-0.00657538	0.000957391	11.3351	0.00167852	9.17e-06	NaN	NaN	7	NA	NA
5J2R2_AP4	3.51181	Exponential	0.197376	0.00220825	12	0.99884	0.00228994	0.254125	0.221187	0.197531	-6.12325	0.190071	0.00265059	-0.00355599	0.00227898	11.1641	0.000369327	2.68e-06	NaN	NaN	9	NA	NA
1WT	14.518	Exponential	0.0477438	0.0102663	16	0.977793	0.00143616	0.068073	0.068073	0.0513082	-4.67385	4.95e-07	3498.2	-3498.21	0.000410858	13.9676	0.00189399	7.02e-06	NaN	NaN	1	NA	NA
5J2R2_AP4	3.57157	Exponential	0.194073	0.00211989	10	0.998603	0.00220305	0.231948	0.206457	0.203848	-6.35311	0.165873	0.0043738	-0.0158473	0.000598477	11.5645	0.00670035	6.82e-05	NaN	NaN	7	NA	NA
5J2R2_AP4	3.55452	Exponential	0.195004	0.00216756	10	0.998582	0.00232347	0.23457	0.211871	0.204851	-6.33237	0.167042	0.0044418	-0.0162616	0.000765141	11.3953	0.00698412	7.51e-05	NaN	NaN	9	NA	NA
1WT	14.5049	Exponential	0.0477872	0.0100468	16	0.978988	0.0013682	0.0678615	0.0678615	0.0511622	-4.69042	6.37e-07	2662.05	-2662.06	0.000429927	14.4072	0.00194276	6.04e-06	NaN	NaN	1	NA	NA
5J2R2_AP4	3.52086	Exponential	0.196869	0.00200859	10	0.997599	0.00294467	0.231405	0.205532	0.210421	-6.48343	0.160115	0.00517312	-0.021515	0.00083867	11.6743	0.00955044	0.000132294	NaN	NaN	7	NA	NA
5J2R2_AP4	3.50292	Exponential	0.197877	0.00194963	10	0.998384	0.00239895	0.228873	0.210095	0.209243	-6.46905	0.167348	0.00426308	-0.0169147	0.00060588	11.7654	0.00818288	9.14e-05	NaN	NaN	9	NA	NA
2R2	14.3495	Exponential	0.0483047	0.0102223	15	0.952381	0.00212357	0.070723	0.070723	0.0529926	-4.71058	3.44e-07	5330.67	-5330.68	0.00129517	13.8944	0.00241275	1.08e-05	NaN	NaN	2	NA	NA
3R2P4	3.16051	Exponential	0.219315	0.00145159	9	0.999227	0.00164528	0.234531	0.218454	0.227897	-6.70176	0.195756	0.00257193	-0.0109538	0.000453993	11.9603	0.00580169	3.67e-05	NaN	NaN	6	NA	NA
5J2R2_AP4	3.45338	Exponential	0.200715	0.00190319	10	0.998653	0.0022922	0.233292	0.212205	0.210652	-6.4648	0.17347	0.00381492	-0.0150656	0.000763981	11.7191	0.00591792	7.35e-05	NaN	NaN	8	NA	NA
2R2	14.3443	Exponential	0.0483222	0.0103509	16	0.9778	0.00148664	0.0719131	0.0719131	0.0517936	-4.66325	5.48e-07	3268.16	-3268.17	0.000609099	13.6306	0.00169067	6.96e-06	NaN	NaN	2	NA	NA
3R2P4	3.1616	Exponential	0.219239	0.00157368	10	0.998887	0.00215829	0.239283	0.223589	0.23159	-6.69127	0.193751	0.00290861	-0.012135	0.000590281	11.5961	0.0117842	0.000105228	NaN	NaN	6	NA	NA
5J2R2_AP4	3.49018	Exponential	0.198599	0.00204722	10	0.998953	0.0020593	0.236523	0.21632	0.206412	-6.34919	0.174985	0.00374033	-0.0133244	0.00077653	11.4766	0.00231511	4.72e-05	NaN	NaN	8	NA	NA
2R2	15.3785	Exponential	0.0450725	0.01139	16	0.983304	0.00120716	0.0714868	0.0714868	0.04759	-4.54187	5.93e-07	2826.77	-2826.77	0.000534911	12.491	0.000876258	3.72e-06	NaN	NaN	2	NA	NA
3R2P4	3.14283	Exponential	0.220549	0.00164546	9	0.999207	0.00153556	0.237522	0.226924	0.228734	-6.5604	0.196932	0.00284611	-0.0100484	0.000440533	11.325	0.00375655	2.76e-05	NaN	NaN	6	NA	NA
5J2R2_AP4	3.3915	Exponential	0.204378	0.00190961	10	0.998554	0.00210189	0.231988	0.216104	0.216253	-6.48767	0.175688	0.0038464	-0.0136603	0.000611435	11.4926	0.0101614	8.13e-05	NaN	NaN	8	NA	NA
R3P1
Name	Doubling Time(Hrs)	How Determined?	GrowthRateExp	GrowthRateIntercept	NumPoints	R2	RMSE	MaxOD	LastOD	LinearSlope	LinearIntercept	OffSetSlope	OffSetIntercept	OffSetOffSet	OffSetRMSE	HoursUntilOD0.02	DifinL1ErrorLinvExp	DifinL2ErrorLinvExp	GroupFitGrowth	GroupFitIntercept	TreatmentGroup	RobustGR	RobustIntercept
1Swt	8.61139	Exponential	0.0804919	0.00830238	14	0.970228	0.000998911	0.0425619	0.0425041	0.0817703	-4.8119	0.0299618	0.0494593	-0.0494919	0.000997372	10.9227	9.75e-05	9.48e-08	NaN	NaN	7	NA	NA
3R3P5	2.86048	Exponential	0.242318	0.00774147	19	0.992504	0.0101465	0.441673	0.415496	0.286705	-5.44726	0.179707	0.0237675	-0.0562358	0.00279874	3.91692	0.0986078	0.0076444	NaN	NaN	9	NA	NA
4J2R3_AP5	2.78395	Exponential	0.248979	0.0073354	19	0.995434	0.00834357	0.468746	0.428936	0.28432	-5.3826	0.200048	0.0174277	-0.0408589	0.0026397	4.02853	0.0867299	0.00508837	NaN	NaN	11	NA	NA
1Swt	9.19152	Exponential	0.0754116	0.00847043	14	0.99129	0.000493826	0.0419518	0.0419518	0.0770298	-4.79777	0.00786097	0.243912	-0.247932	0.000354666	11.3928	0.000203289	1.51e-07	NaN	NaN	7	NA	NA
3R3P5	2.85563	Exponential	0.24273	0.00725116	18	0.992908	0.00925439	0.44011	0.411908	0.283258	-5.46562	0.177667	0.0234311	-0.0575809	0.00209574	4.17983	0.0826244	0.00523544	NaN	NaN	9	NA	NA
4J2R3_AP5	2.81684	Exponential	0.246073	0.00707055	18	0.993934	0.00881871	0.443993	0.417562	0.284596	-5.46459	0.185462	0.0209568	-0.0524141	0.001889	4.22556	0.0821028	0.00489996	NaN	NaN	11	NA	NA
1Swt	9.0747	Exponential	0.0763823	0.00822139	14	0.993448	0.000427734	0.0409649	0.0409649	0.0783776	-4.83376	1.68e-06	1294.26	-1294.26	5.56e-05	11.6387	0.000247553	2.25e-07	NaN	NaN	7	NA	NA
3R3P5	2.93691	Exponential	0.236013	0.00773779	19	0.992557	0.0103339	0.438852	0.413623	0.277736	-5.43403	0.173341	0.0247864	-0.060973	0.00261025	4.02358	0.0973258	0.00742939	NaN	NaN	9	NA	NA
4J2R3_AP5	2.82192	Exponential	0.24563	0.00708227	18	0.993926	0.00877201	0.439882	0.414686	0.283369	-5.45263	0.185356	0.0208704	-0.0519289	0.00207873	4.22643	0.0756575	0.00464429	NaN	NaN	11	NA	NA
2R3	8.86965	Exponential	0.0781482	0.00904647	18	0.991843	0.000678119	0.0497475	0.0497475	0.0808941	-4.74976	0.0157007	0.121953	-0.124567	0.000292714	10.152	-0.000128638	1.09e-06	NaN	NaN	8	NA	NA
4J2R3_AP5	2.80446	Exponential	0.247159	0.00687148	18	0.994041	0.00865205	0.443448	0.419306	0.28592	-5.49643	0.18698	0.0201841	-0.0509199	0.00181573	4.32254	0.0818662	0.00482896	NaN	NaN	10	NA	NA
4J2R3_AP5	2.80095	Exponential	0.247469	0.00677915	18	0.994226	0.00844312	0.438483	0.413123	0.28557	-5.50119	0.188281	0.0195457	-0.0492683	0.0018242	4.37179	0.0796447	0.00457468	NaN	NaN	12	NA	NA
2R3	8.74263	Exponential	0.0792836	0.00916452	16	0.992129	0.000619028	0.0480499	0.0480499	0.082014	-4.73611	0.00280965	0.866137	-0.87275	0.00011889	9.84305	0.000524389	7.9e-07	NaN	NaN	8	NA	NA
4J2R3_AP5	2.80654	Exponential	0.246976	0.00708132	19	0.994395	0.00863789	0.447487	0.421403	0.279505	-5.38408	0.196725	0.0172606	-0.0401654	0.00403566	4.20394	0.0624788	0.00356924	NaN	NaN	10	NA	NA
4J2R3_AP5	2.83079	Exponential	0.24486	0.00718849	18	0.994268	0.00852802	0.442392	0.416895	0.280406	-5.40862	0.186484	0.0204663	-0.0501832	0.00212767	4.17892	0.0673177	0.00412831	NaN	NaN	12	NA	NA
2R3	8.86553	Exponential	0.0781845	0.00958379	17	0.990974	0.000697731	0.0490983	0.0490983	0.0811397	-4.69435	0.00314011	0.767683	-0.773081	0.00020671	9.40927	0.000828991	1.13e-06	NaN	NaN	8	NA	NA
4J2R3_AP5	2.80542	Exponential	0.247074	0.00760441	19	0.993484	0.010055	0.450118	0.427582	0.290347	-5.45117	0.188407	0.0216112	-0.0526818	0.00275328	3.91382	0.102275	0.00794144	NaN	NaN	10	NA	NA
4J2R3_AP5	2.82881	Exponential	0.245032	0.00768102	19	0.993335	0.00992483	0.445525	0.42226	0.288136	-5.43846	0.185542	0.0222	-0.0532572	0.0026051	3.90554	0.10202	0.00761884	NaN	NaN	12	NA	NA

## Sheet: Figure 5
Galactose
Name	GrowthRateExp	Date
14028s	0.652545	8.2.12
14028s	0.547601	8.4.12
14028s	0.609037	8.5.12
LT2	0.576618	8.2.12
LT2	0.536409	8.4.12
LT2	0.565288	8.5.12
R0P9	0.33406	8.5.12
R0P9	0.33198	8.6.12
R0P9	0.329168	8.6.12
R1	0.451018	8.2.12
R1	0.440927	8.4.12
R1	0.45995	8.5.12
R1P1	0.464452	8.2.12
R1P1	0.437354	8.4.12
R1P1	0.469395	8.5.12
R2	0.578577	8.2.12
R2	0.530785	8.4.12
R2	0.589143	8.5.12
R2P4	0.615992	8.2.12
R2P4	0.591027	8.4.12
R2P4	0.613835	8.5.12
R3	0.560564	8.2.12
R3	0.562629	8.4.12
R3	0.570685	8.5.12
R3P5	0.561094	8.2.12
R3P5	0.549349	8.4.12
R3P5	0.561729	8.5.12
Lactose
Name	GrowthRateExp	MaxOD	LastOD
14028s	0.044941	0.025434	0.025434
14028s	0.0481524	0.0254997	0.0254997
14028s	0.0483456	0.025596	0.025058
LT2	0.0572109	0.0230371	0.0230371
LT2	0.0473516	0.0225687	0.0225687
LT2	0.0589148	0.0234205	0.0234205
R0P9	0.0680945
R0P9	0.0733125
R0P9	0.067069
R1	0.0555668	0.0241239	0.0241239
R1	0.0700043	0.0249385	0.0236995
R1	0.0498842	0.0258964	0.0258964
R1P1	0.307786	0.277266	0.257106
R1P1	0.269809	0.280865	0.264213
R1P1	0.297344	0.277233	0.254178
R2	0.044024	0.0223571	0.0223571
R2	0.0491671	0.0244757	0.0244757
R2	0.0502453	0.0243395	0.0243395
R2P4	0.204436	0.245236	0.23038
R2P4	0.208052	0.242908	0.227614
R2P4	0.21529	0.250367	0.234664
R3	0.0376114	0.0268075	0.0268075
R3	0.0433445	0.0285421	0.0285421
R3	0.0354662	0.026721	0.026721
R3P5	0.224937	0.256137	0.236613
R3P5	0.211989	0.247794	0.22816
R3P5	0.243598	0.260163	0.239798

## Sheet: Figure 6
MetA
Name	Target	Averge Cp	delta	ratios
2.R2	metA	21.2833	1.82	4.37634
2.R2	metA	20.5267	2.57667	4.9469
2.R2	metA	20.63	2.47333	4.03938
3.R3	metA	21.12	1.98333	3.37682
3.R3	metA	21.7733	1.33	2.05858
3.R3	metA	21.46	1.64333	2.15949
5.R2P4	metA	23.3733	-0.27	1.04186
5.R2P4	metA	23.0833	0.02	0.763394
5.R2P4	metA	22.9367	0.166667	0.732805
6.R3P5	metA	23.0367	0.0666667	1.50291
6.R3P5	metA	24.06	-0.956667	0.730364
6.R3P5	metA	25.2167	-2.11333	0.880798
1.R1	metA	20.17	7.32222	43.9639
1.R1	metA	20.3867	7.10556	56.3157
1.R1	metA	21.03	6.46222	43.671
4.R1P1	metA	21.7833	5.70889	26.1463
4.R1P1	metA	20.7233	6.76889	46.3202
4.R1P1	metA	30.33	-2.83778	14.2168
7.R0P9	metA	21.2367	6.25556	26.85
7.R0P9	metA	25.83	1.66222	42.7313
7.R0P9	metA	20.6733	6.81889	35.9584
MetJ
Name	Target	Averge Cp	delta	ratios
2.R2	metJ	23.3167	-1.43222	0.558445
2.R2	metJ	22.4633	-0.578889	0.653944
2.R2	metJ	22.3533	-0.468889	0.610873
3.R3	metJ	21.7267	0.157778	1.03134
3.R3	metJ	21.5933	0.291111	1.04128
3.R3	metJ	21.5233	0.361111	1.0179
5.R2P4	metJ	23.58	-1.69556	0.437205
5.R2P4	metJ	22.2367	-0.352222	0.60677
5.R2P4	metJ	22.33	-0.445556	0.500161
6.R3P5	metJ	22.1533	-0.268889	1.22
6.R3P5	metJ	22.2533	-0.368889	1.08103
6.R3P5	metJ	23.5567	-1.67222	1.23601
1.R1	metJ	23.4467	1.98222	1.09644
1.R1	metJ	23.7367	1.69222	1.3526
1.R1	metJ	24.04	1.38889	1.3352
4.R1P1	metJ	24.0833	1.34556	1.29542
4.R1P1	metJ	23.6367	1.79222	1.49163
4.R1P1	metJ	30.2267	-4.79778	4.5261
7.R0P9	metJ	22.1833	3.24556	3.13153
7.R0P9	metJ	27.5533	-2.12444	3.57444
7.R0P9	metJ	21.96	3.46889	3.30512

## Sheet: Figure 7
Name	Doubling Time(Hrs)	How Determined?	GrowthRateExp	GrowthRateIntercept	NumPoints	R2	RMSE	MaxOD	LastOD	LinearSlope	LinearIntercept	OffSetSlope	OffSetIntercept	OffSetOffSet	OffSetRMSE	HoursUntilOD0.02	DifinL1ErrorLinvExp	DifinL2ErrorLinvExp	GroupFitGrowth	GroupFitIntercept	TreatmentGroup	RobustGR	RobustIntercept
R1P1	2.3522	Exponential	0.29468	0.00114368	6	0.998072	0.00258891	0.243819	0.221675	0.31014	-7.00808	0.240503	0.00317251	-0.019677	0.000663035	9.71046	0.00217206	3.55e-05	0	0	5	0	0
R1P1_dJ	2.24296	Exponential	0.309033	0.00100129	7	0.997885	0.00308731	0.238481	0.217575	0.329658	-7.21594	0.264034	0.00229403	-0.0147253	0.00145608	9.68973	0.00338521	9.17e-05	0	0	7	0	0
R1P1_dJ	2.48292	Exponential	0.279166	0.00152288	7	0.994341	0.0061879	0.270851	0.219605	0.306223	-6.9218	0.207301	0.0064367	-0.0399461	0.00285383	9.22437	0.00381719	0.000287763	0	0	9	0	0
R1P1s	8.47495	Exponential	0.0817878	0.00379145	17	0.999368	0.000637478	0.118501	0.111466	0.0835858	-5.63502	0.0728529	0.00573746	-0.00660092	0.000349603	20.3329	0.00213994	4.58e-06	0	0	11	0	0
R1P1s_dJ	2.83396	Exponential	0.244586	0.000785386	7	0.999261	0.00100365	0.128369	0.102214	0.245855	-7.17302	0.235494	0.000961713	-0.00225429	0.00106568	13.2359	-1.37e-05	1.4e-07	0	0	13	0	0
R1P1s_dJ	2.9799	Exponential	0.232608	0.000976746	6	0.9996	0.000529663	0.119696	0.10016	0.233338	-6.94382	0.229875	0.00103593	-0.000581803	0.00060803	12.9801	3.56e-05	2.75e-08	0	0	15	0	0
R1P1	2.48006	Exponential	0.279488	0.00139836	7	0.996912	0.0042016	0.247097	0.20985	0.30161	-6.9268	0.222324	0.00436954	-0.0272164	0.00122592	9.51896	0.00484241	0.000166689	0	0	5	0	0
R1P1_dJ	2.51111	Exponential	0.276033	0.00142657	7	0.997161	0.00384161	0.249287	0.21363	0.297437	-6.89475	0.220312	0.00433854	-0.0258017	0.000871804	9.56575	0.00576537	0.00014686	0	0	7	0	0
R1P1_dJ	2.1775	Exponential	0.318323	0.00075538	6	0.998459	0.00235051	0.245889	0.214741	0.333188	-7.41505	0.272139	0.00177949	-0.0140548	0.00104224	10.2923	0.00176322	2.84e-05	0	0	9	0	0
R1P1s	8.67601	Exponential	0.0798924	0.00446704	19	0.99918	0.000889933	0.13737	0.129042	0.0817011	-5.47227	0.0728441	0.0062223	-0.00590082	0.000684311	18.7628	0.00317838	8.22e-06	0	0	11	0	0
R1P1s_dJ	3.19291	Exponential	0.21709	0.00180364	9	0.999787	0.000689412	0.19304	0.161652	0.217462	-6.32382	0.218601	0.00174436	0.000479276	0.000738974	11.0826	-0.000141242	1.01e-07	0	0	13	0	0
R1P1s_dJ	2.97175	Exponential	0.233246	0.000983167	7	0.999882	0.000389582	0.14623	0.121932	0.230927	-6.88278	0.243976	0.000774144	0.00260071	0.000180369	12.9165	0.000167856	5.95e-07	0	0	15	0	0
R1P1	2.42593	Exponential	0.285724	0.0011797	7	0.996763	0.00409518	0.24258	0.203808	0.309178	-7.11883	0.227785	0.00372915	-0.0251492	0.00135283	9.90632	0.0042443	0.000161779	NaN	NaN	5	NA	NA
R1P1_dJ	2.67374	Exponential	0.259243	0.00122248	8	0.999616	0.00116659	0.231672	0.21386	0.268194	-6.85637	0.241638	0.00176316	-0.00593132	0.000416584	10.7808	0.00566403	2.55e-05	NaN	NaN	7	NA	NA
R1P1_dJ	2.33226	Exponential	0.2972	0.000991602	7	0.996424	0.00451794	0.244615	0.215655	0.325422	-7.36975	0.236007	0.00332283	-0.0260006	0.00147237	10.1082	0.0074423	0.000240722	NaN	NaN	9	NA	NA
R1P1s	8.83484	Exponential	0.0784561	0.00425806	19	0.997465	0.00152693	0.130518	0.121738	0.0809105	-5.54513	0.0675331	0.00724911	-0.00981964	0.00128012	19.717	0.000998613	1.46e-05	NaN	NaN	11	NA	NA
R1P1s_dJ	3.06977	Exponential	0.225798	0.0012775	8	0.998801	0.0013955	0.166052	0.13313	0.230185	-6.7412	0.210373	0.00180374	-0.00456249	0.00133989	12.1827	0.000245952	3.37e-06	NaN	NaN	13	NA	NA
R1P1s_dJ	3.05069	Exponential	0.22721	0.00106191	7	0.999378	0.000842014	0.143986	0.12354	0.222548	-6.76343	0.250945	0.000626097	0.00539909	0.000458059	12.9205	0.000608366	2.25e-06	NaN	NaN	15	NA	NA
R1P1	3.78703	Exponential	0.183032	0.00326694	11	0.998145	0.00301629	0.263773	0.233582	0.195321	-5.96196	0.1573	0.00628009	-0.0162712	0.000970913	9.89924	0.00936533	0.000201995	NaN	NaN	4	NA	NA
R1P1	2.22013	Exponential	0.31221	0.000859024	6	0.998315	0.00250317	0.244796	0.207262	0.327686	-7.29543	0.262978	0.0021489	-0.0160574	0.000960442	10.082	0.00234621	3.34e-05	NaN	NaN	6	NA	NA
R1P1_dJ	2.44545	Exponential	0.283443	0.00128769	7	0.997415	0.00381573	0.24555	0.216847	0.303813	-6.98144	0.231711	0.00359492	-0.0231846	0.00130678	9.67701	0.00449037	0.000135264	NaN	NaN	8	NA	NA
R1P1s	8.88108	Exponential	0.0780476	0.00501336	20	0.999235	0.000901795	0.143073	0.135697	0.0806751	-5.38342	0.0692168	0.00760118	-0.0079396	0.000384093	17.728	0.00841565	2.15e-05	NaN	NaN	10	NA	NA
R1P1s	8.67463	Exponential	0.0799051	0.00453366	19	0.998662	0.00115549	0.140914	0.133154	0.0821514	-5.47203	0.0720747	0.00655418	-0.00672259	0.000975562	18.5746	0.00360686	1.33e-05	NaN	NaN	12	NA	NA
R1P1s_dJ	2.93007	Exponential	0.236563	0.000771843	6	0.999248	0.000811905	0.130216	0.108052	0.230721	-7.0597	0.269648	0.000368586	0.00661175	0.000297393	13.7583	0.00125688	2.09e-06	NaN	NaN	14	NA	NA
R1P1	3.80388	Exponential	0.182221	0.00309042	10	0.998451	0.0025441	0.264678	0.235979	0.192216	-5.97521	0.155922	0.00606437	-0.0165283	0.000677972	10.2481	0.00627232	0.000102002	NaN	NaN	4	NA	NA
R1P1	2.34272	Exponential	0.295873	0.00104567	7	0.996087	0.0048608	0.250072	0.223671	0.32294	-7.29879	0.233728	0.00357556	-0.027541	0.00195016	9.97415	0.00440738	0.000231576	NaN	NaN	6	NA	NA
R1P1_dJ	2.44805	Exponential	0.283143	0.00126959	8	0.998049	0.00323516	0.253213	0.218341	0.29461	-6.85396	0.25382	0.00225029	-0.0107966	0.00248806	9.73725	0.00187272	4.1e-05	NaN	NaN	8	NA	NA
R1P1s	8.80583	Exponential	0.0787146	0.00472456	19	0.999076	0.000944745	0.142021	0.134176	0.080058	-5.40003	0.0746387	0.00572063	-0.00337277	0.000909605	18.3315	0.00195173	4.91e-06	NaN	NaN	10	NA	NA
R1P1s	8.73414	Exponential	0.0793607	0.0041335	20	0.999692	0.000544989	0.134635	0.128108	0.0805777	-5.53084	0.0748353	0.00513088	-0.00355392	0.000382829	19.8663	0.00151661	3.99e-06	NaN	NaN	12	NA	NA
R1P1s_dJ	2.96637	Exponential	0.233669	0.0011809	8	0.999856	0.000527838	0.169961	0.138961	0.233603	-6.74007	0.235293	0.00113926	0.000455213	0.000572277	12.1088	1.92e-06	1.98e-09	NaN	NaN	14	NA	NA
R1P1	3.77686	Exponential	0.183525	0.00312325	12	0.99793	0.00307612	0.266812	0.237139	0.191019	-5.91694	0.166242	0.00481893	-0.00946946	0.00243115	10.1177	0.0029446	6.24e-05	NaN	NaN	4	NA	NA
R1P1	2.25306	Exponential	0.307647	0.000977188	6	0.997292	0.00333094	0.248793	0.228525	0.326756	-7.22183	0.245821	0.0031137	-0.0229365	0.00129541	9.81259	0.00255205	5.77e-05	NaN	NaN	6	NA	NA
R1P1_dJ	2.36505	Exponential	0.293079	0.00118658	7	0.998167	0.00257462	0.234559	0.221891	0.279128	-6.53722	0.3	0.00104568	0.00180987	0.00283406	9.63787	0.00893314	5.31e-05	NaN	NaN	8	NA	NA
R1P1s	8.74719	Exponential	0.0792422	0.00507276	19	0.999022	0.000980073	0.141558	0.134744	0.0807218	-5.33185	0.0750112	0.00615547	-0.0034749	0.000940841	17.3121	0.00355983	5.93e-06	NaN	NaN	10	NA	NA
R1P1s	8.69412	Exponential	0.0797259	0.00491557	19	0.999277	0.000835729	0.135143	0.127154	0.0817991	-5.3829	0.0726101	0.00681352	-0.0059548	0.00060109	17.6019	0.00564741	1.11e-05	NaN	NaN	12	NA	NA
R1P1s_dJ	2.7628	Exponential	0.250886	0.000717413	6	0.999628	0.000553908	0.125858	0.103472	0.253194	-7.28011	0.23501	0.00100718	-0.00334174	0.000482962	13.2643	1.68e-06	2.47e-07	NaN	NaN	14	NA	NA
R2P4	3.13388	Exponential	0.221178	0.00253619	10	0.997252	0.00298663	0.238632	0.216065	0.218474	-5.94023	0.216355	0.00280406	-0.00171764	0.00316748	9.33667	0.000321656	1.16e-05	NaN	NaN	1	NA	NA
R2P4_dJ	2.63678	Exponential	0.262876	0.00166629	7	0.99866	0.00237475	0.238412	0.217068	0.276007	-6.60626	0.223876	0.00363462	-0.0167142	0.000323207	9.45364	0.00382265	4.98e-05	NaN	NaN	3	NA	NA
R2P4_dJ	2.55896	Exponential	0.270871	0.00156186	7	0.996695	0.00411019	0.234283	0.211293	0.294719	-6.84227	0.210029	0.00529511	-0.0297641	0.000661804	9.41354	0.010889	0.000188952	NaN	NaN	5	NA	NA
R2P4s	7.81316	Exponential	0.0887153	0.00503349	17	0.998442	0.00123096	0.14593	0.135045	0.0922758	-5.39494	0.0756379	0.00862007	-0.0103539	0.000733665	15.5511	0.00637579	2.26e-05	NaN	NaN	7	NA	NA
R2P4s	7.91577	Exponential	0.0875653	0.00424422	17	0.995957	0.00192628	0.138385	0.129614	0.0890668	-5.50865	0.0859409	0.00455001	-0.00112446	0.00199019	17.7031	-0.000149367	4.15e-06	NaN	NaN	9	NA	NA
R2P4s_dJ	3.16909	Exponential	0.218721	0.00192163	7	0.999718	0.000666998	0.150092	0.144513	0.222167	-6.31249	0.205255	0.00256955	-0.00456258	0.000496109	10.7103	0.00143499	1.94e-06	NaN	NaN	11	NA	NA
R2P4	3.20152	Exponential	0.216506	0.00271814	9	0.996358	0.00431568	0.245252	0.213137	0.23586	-6.24694	0.169285	0.00792016	-0.0292478	0.00117543	9.21814	0.0109221	0.000270906	NaN	NaN	1	NA	NA
R2P4_dJ	2.52764	Exponential	0.274227	0.0015251	7	0.996787	0.00422239	0.242676	0.217225	0.296485	-6.84163	0.215221	0.00496697	-0.0290623	0.00099343	9.38518	0.00547953	0.000171113	NaN	NaN	3	NA	NA
R2P4_dJ	2.48548	Exponential	0.278879	0.00127207	8	0.997318	0.0035095	0.233697	0.204597	0.293065	-6.89522	0.244987	0.00247052	-0.0120926	0.00273298	9.87915	0.00545953	5.63e-05	NaN	NaN	5	NA	NA
R2P4s	7.85361	Exponential	0.0882584	0.00459311	17	0.998311	0.00126438	0.139681	0.128962	0.0915325	-5.48174	0.0766545	0.0074987	-0.00903611	0.00094422	16.669	0.00580969	1.9e-05	NaN	NaN	7	NA	NA
R2P4s	7.95717	Exponential	0.0871097	0.00454945	18	0.999512	0.000789442	0.150607	0.139957	0.0892892	-5.46257	0.0794321	0.00638473	-0.00652019	0.000359673	16.9984	0.00367495	1.25e-05	NaN	NaN	9	NA	NA
R2P4s_dJ	3.41078	Exponential	0.203222	0.00224242	7	0.999446	0.00078264	0.145528	0.131732	0.205359	-6.13587	0.195198	0.00267145	-0.00256186	0.000829954	10.7674	0.000162228	6.18e-07	NaN	NaN	11	NA	NA
R2P4	3.21611	Exponential	0.215523	0.00273592	9	0.995597	0.00468426	0.240246	0.21586	0.238476	-6.3027	0.16282	0.00906885	-0.0335867	0.000985958	9.22992	0.0163479	0.000380772	NaN	NaN	1	NA	NA
R2P4_dJ	2.2733	Exponential	0.304908	0.0010355	6	0.997419	0.00327832	0.237175	0.214876	0.325028	-7.17861	0.241794	0.00338757	-0.0241759	0.000733534	9.71064	0.00423987	6.73e-05	NaN	NaN	3	NA	NA
R2P4_dJ	2.51323	Exponential	0.275799	0.00136105	7	0.996627	0.003983	0.233023	0.209541	0.300921	-7.00073	0.214006	0.00468668	-0.0280103	0.000478091	9.74432	0.00992262	0.000185785	NaN	NaN	5	NA	NA
R2P4s	7.69952	Exponential	0.0900248	0.0046651	17	0.999286	0.000894314	0.148413	0.135662	0.0920353	-5.42806	0.0837402	0.00606306	-0.00479584	0.000756835	16.1692	0.00515266	8.31e-06	NaN	NaN	7	NA	NA
R2P4s	7.96335	Exponential	0.0870422	0.00433401	18	0.999403	0.000829715	0.144066	0.13309	0.0895735	-5.52236	0.078194	0.00640968	-0.00725819	0.000303257	17.5689	0.00472058	1.53e-05	NaN	NaN	9	NA	NA
R2P4s_dJ	3.54728	Exponential	0.195402	0.00248137	7	0.999157	0.000901439	0.128489	0.114799	0.196647	-6.0198	0.189917	0.002799	-0.00174541	0.000992002	10.6801	-2.37e-05	1.9e-07	NaN	NaN	11	NA	NA
R2P4	2.30706	Exponential	0.300446	0.0010782	6	0.997736	0.0029432	0.233425	0.216724	0.318341	-7.10421	0.241574	0.00326117	-0.021936	0.000715723	9.72035	0.00338668	5.04e-05	NaN	NaN	2	NA	NA
R2P4_dJ	2.54822	Exponential	0.272012	0.00146634	7	0.996613	0.00399464	0.234541	0.209838	0.29583	-6.90519	0.210763	0.00500872	-0.0285686	0.000739995	9.60606	0.00865773	0.000171381	NaN	NaN	4	NA	NA
R2P4_dJ	2.91296	Exponential	0.237953	0.00191949	8	0.997886	0.00279574	0.228119	0.208201	0.253474	-6.51527	0.196382	0.00465001	-0.0189276	0.000628002	9.84932	0.00513336	8.95e-05	NaN	NaN	6	NA	NA
R2P4s	8.00663	Exponential	0.0865717	0.00561105	19	0.99608	0.00248236	0.16604	0.14942	0.0879536	-5.22618	0.0841356	0.00622244	-0.00206624	0.00254425	14.6814	-0.00270431	5.93e-06	NaN	NaN	8	NA	NA
R2P4s_dJ	3.16441	Exponential	0.219044	0.00310861	8	0.996321	0.00404346	0.251539	0.226208	0.237789	-6.08485	0.164592	0.0101802	-0.0348173	0.00102904	8.49854	0.0135273	0.000188292	NaN	NaN	10	NA	NA
R2P4s_dJ	3.32112	Exponential	0.208709	0.00242468	8	0.997009	0.00228182	0.15648	0.138325	0.222797	-6.25525	0.162142	0.00672737	-0.0197838	0.000954522	10.1099	0.00879664	4.59e-05	NaN	NaN	12	NA	NA
R2P4	2.51856	Exponential	0.275216	0.0014833	7	0.996832	0.00415627	0.237874	0.217014	0.297179	-6.86489	0.216912	0.00475838	-0.0281592	0.00107152	9.45244	0.00487558	0.000162099	NaN	NaN	2	NA	NA
R2P4_dJ	2.53892	Exponential	0.273009	0.00148235	7	0.996924	0.00392079	0.238901	0.216314	0.29599	-6.88099	0.214264	0.0048058	-0.0276737	0.000603423	9.53121	0.00900121	0.000168285	NaN	NaN	4	NA	NA
R2P4_dJ	2.88258	Exponential	0.240461	0.00191648	8	0.9978	0.00299992	0.237368	0.207085	0.257892	-6.5485	0.197367	0.00479006	-0.020336	0.000456045	9.75312	0.00907458	0.000124221	NaN	NaN	6	NA	NA
R2P4s	7.96317	Exponential	0.0870441	0.00593271	19	0.998098	0.0016982	0.172014	0.159547	0.0896288	-5.20434	0.0782425	0.00855942	-0.00780487	0.00145846	13.9613	0.00721303	2.08e-05	NaN	NaN	8	NA	NA
R2P4s_dJ	3.30133	Exponential	0.20996	0.00229037	8	0.997971	0.00181413	0.153958	0.150278	0.220246	-6.24859	0.180214	0.00436195	-0.0109111	0.0014157	10.3211	0.00693663	2.33e-05	NaN	NaN	10	NA	NA
R2P4s_dJ	3.23737	Exponential	0.214108	0.00250516	8	0.997134	0.00258671	0.175351	0.154154	0.229828	-6.24982	0.166332	0.00709958	-0.022377	0.000758776	9.70249	0.0107419	7.33e-05	NaN	NaN	12	NA	NA
R2P4	2.6172	Exponential	0.264843	0.00168503	7	0.997698	0.00328131	0.238731	0.215697	0.282685	-6.67032	0.214201	0.00465489	-0.0237351	0.000574476	9.34119	0.00597266	0.000100599	NaN	NaN	2	NA	NA
R2P4_dJ	2.61978	Exponential	0.264582	0.00172972	8	0.997727	0.00333428	0.229987	0.213721	0.27406	-6.51244	0.235252	0.00308308	-0.0117564	0.00272397	9.25147	0.00279896	2.89e-05	NaN	NaN	4	NA	NA
R2P4_dJ	2.94867	Exponential	0.235071	0.0021186	8	0.997961	0.00285389	0.235364	0.209795	0.249829	-6.40355	0.194489	0.00503313	-0.019604	0.0007139	9.5502	0.00531775	8.97e-05	NaN	NaN	6	NA	NA
R2P4s	8.06845	Exponential	0.0859084	0.00537804	18	0.997894	0.001527	0.147246	0.134423	0.0893591	-5.32812	0.0743975	0.00874441	-0.00971716	0.00119973	15.2885	0.00728964	2.77e-05	NaN	NaN	8	NA	NA
R2P4s_dJ	3.03713	Exponential	0.228224	0.00142882	6	0.998447	0.00107981	0.117493	0.106108	0.235412	-6.66656	0.185537	0.00348244	-0.0118589	0.000631959	11.5627	0.00105167	2.84e-06	NaN	NaN	10	NA	NA
R2P4s_dJ	3.02185	Exponential	0.229378	0.00158922	6	0.997866	0.00144037	0.135558	0.127088	0.236632	-6.56104	0.191144	0.00351909	-0.0116639	0.00126457	11.0407	0.0019315	3.76e-06	NaN	NaN	12	NA	NA
R3P5	2.32891	Exponential	0.297627	0.00109381	6	0.99862	0.00220614	0.234536	0.212061	0.308849	-6.98886	0.255337	0.00241484	-0.0144546	0.00111263	9.76412	0.000990976	1.81e-05	NaN	NaN	1	NA	NA
R3P5_dJ	2.29928	Exponential	0.301463	0.00104897	6	0.998234	0.00257197	0.244858	0.216865	0.315698	-7.07647	0.25175	0.00266194	-0.0175454	0.00105517	9.77873	0.00177895	3.05e-05	NaN	NaN	3	NA	NA
R3P5_dJ	2.29866	Exponential	0.301544	0.00120496	7	0.996321	0.00429536	0.223915	0.206293	0.323128	-7.04637	0.247725	0.00326926	-0.020223	0.00263772	9.31635	0.00180289	0.000111662	NaN	NaN	5	NA	NA
R3P5s	21.1308	Exponential	0.0328027	0.0170701	31	0.948021	0.00367801	0.0771323	0.0771323	0.0363406	-4.18411	0.00304384	0.449141	-0.444188	0.00295672	4.829	0.0023615	7.55e-05	NaN	NaN	7	NA	NA
R3P5s	20.8657	Exponential	0.0332194	0.0169498	26	0.946444	0.00350366	0.0782049	0.0782049	0.0383863	-4.25004	2.18e-07	7704.62	-7704.62	0.00161343	4.98135	0.0134754	0.000119048	NaN	NaN	9	NA	NA
R3P5s_dJ	2.27498	Exponential	0.304683	0.00110768	6	0.997467	0.00345614	0.225925	0.206477	0.321064	-7.05509	0.248075	0.00320054	-0.0225332	0.00178944	9.49664	0.00159048	4.92e-05	NaN	NaN	11	NA	NA
R3P5	2.24697	Exponential	0.308481	0.000892766	6	0.997654	0.00287466	0.233113	0.2111	0.329234	-7.33631	0.247785	0.00278188	-0.0206412	0.000594065	10.0789	0.00569605	6e-05	NaN	NaN	1	NA	NA
R3P5_dJ	2.24386	Exponential	0.308908	0.000894309	6	0.997501	0.00299669	0.229163	0.205526	0.330173	-7.34254	0.246012	0.00290566	-0.0217345	0.000496206	10.0594	0.00502643	6.37e-05	NaN	NaN	3	NA	NA
R3P5_dJ	2.25394	Exponential	0.307527	0.00100485	6	0.99594	0.00419992	0.219565	0.200137	0.332254	-7.2793	0.231339	0.00422151	-0.0309061	0.00147999	9.72564	0.00511725	0.000103015	NaN	NaN	5	NA	NA
R3P5s	22.2495	Exponential	0.0311533	0.0172969	25	0.913552	0.00397983	0.0717187	0.0717187	0.0363577	-4.23321	1.86e-07	8257.49	-8257.49	0.00260614	4.66088	0.0106414	0.000101268	NaN	NaN	7	NA	NA
R3P5s	21.9263	Exponential	0.0316126	0.0166989	25	0.947024	0.00302143	0.0724902	0.0724902	0.0359209	-4.23749	2.35e-07	6422	-6422	0.00158858	5.7062	0.0098408	6.62e-05	NaN	NaN	9	NA	NA
R3P5s_dJ	2.22519	Exponential	0.3115	0.000915234	6	0.99804	0.00284099	0.222878	0.203718	0.32728	-7.23683	0.260181	0.00238267	-0.0178434	0.00132507	9.90146	0.00187752	3.84e-05	NaN	NaN	11	NA	NA
R3P5	2.41628	Exponential	0.286865	0.0012207	7	0.996199	0.00470128	0.255014	0.206981	0.312982	-7.12749	0.224092	0.00425343	-0.0292254	0.00152799	9.74783	0.00543951	0.000223609	NaN	NaN	1	NA	NA
R3P5_dJ	2.23041	Exponential	0.310772	0.000826365	6	0.996983	0.00315206	0.227766	0.201434	0.336028	-7.48195	0.241391	0.0030359	-0.0232418	0.000506675	10.2534	0.00708198	8.23e-05	NaN	NaN	3	NA	NA
R3P5_dJ	2.27805	Exponential	0.304272	0.000998168	6	0.996571	0.00360717	0.213563	0.196174	0.326753	-7.25139	0.233514	0.00378531	-0.0268392	0.00116877	9.8516	0.00509843	7.65e-05	NaN	NaN	5	NA	NA
R3P5s	21.489	Exponential	0.0322559	0.0164253	26	0.950646	0.00305314	0.0733549	0.0733549	0.0368022	-4.26039	2.13e-07	7158.48	-7158.48	0.00146225	6.10456	0.0108285	8.11e-05	NaN	NaN	7	NA	NA
R3P5s	21.65	Exponential	0.032016	0.0161226	25	0.944917	0.0030601	0.0709504	0.0709504	0.0366182	-4.28264	2.14e-07	7015.44	-7015.44	0.00156947	6.73129	0.00971315	7.25e-05	NaN	NaN	9	NA	NA
R3P5s_dJ	2.20243	Exponential	0.314719	0.000848106	6	0.998416	0.00250705	0.21831	0.195308	0.330447	-7.31199	0.266499	0.00207909	-0.0159185	0.000898696	10.0422	0.0030735	3.65e-05	NaN	NaN	11	NA	NA
R3P5	2.26258	Exponential	0.306353	0.00096307	6	0.997479	0.0030933	0.22604	0.209666	0.326542	-7.25214	0.244323	0.00308294	-0.0223547	0.000802073	9.90152	0.00509356	6.14e-05	NaN	NaN	2	NA	NA
R3P5_dJ	2.31705	Exponential	0.299151	0.00115139	6	0.996054	0.0040678	0.217846	0.198811	0.320994	-7.09903	0.225306	0.00465589	-0.0309943	0.00160753	9.54288	0.00308998	8.15e-05	NaN	NaN	4	NA	NA
R3P5_dJ	2.28858	Exponential	0.302872	0.00108593	7	0.997036	0.00355591	0.220897	0.205768	0.325723	-7.16822	0.250299	0.00287547	-0.0179518	0.00171254	9.61889	0.00337479	0.000109583	NaN	NaN	6	NA	NA
R3P5s	21.4374	Exponential	0.0323336	0.01635	25	0.942462	0.00324322	0.0727919	0.0727919	0.0371527	-4.27612	2.27e-07	6852.99	-6852.99	0.00169956	6.23199	0.00983006	8.34e-05	NaN	NaN	8	NA	NA
R3P5s_dJ	2.25465	Exponential	0.307431	0.00100593	6	0.996966	0.00361853	0.218097	0.203574	0.328128	-7.21687	0.241887	0.00344246	-0.0253705	0.00137578	9.72518	0.00397845	7.17e-05	NaN	NaN	10	NA	NA
R3P5s_dJ	2.22884	Exponential	0.310989	0.000922182	6	0.998193	0.00272149	0.225491	0.201333	0.326265	-7.22147	0.261494	0.00231983	-0.0171105	0.00124785	9.89341	0.00226331	3.61e-05	NaN	NaN	12	NA	NA
R3P5	2.25603	Exponential	0.307242	0.000976378	6	0.997567	0.00313007	0.230797	0.207149	0.326552	-7.22526	0.246975	0.00302033	-0.0220814	0.000951642	9.82819	0.00444842	5.89e-05	NaN	NaN	2	NA	NA
R3P5_dJ	2.30389	Exponential	0.300859	0.00114854	6	0.996433	0.00397746	0.224741	0.20735	0.322183	-7.09358	0.229932	0.00438204	-0.0298483	0.00148101	9.49693	0.00346784	8.15e-05	NaN	NaN	4	NA	NA
R3P5_dJ	2.32204	Exponential	0.298508	0.00119387	6	0.996964	0.0036473	0.22404	0.203133	0.316213	-6.99994	0.235827	0.00389126	-0.0257638	0.00176742	9.44206	0.00187561	5.59e-05	NaN	NaN	6	NA	NA
R3P5s	20.844	Exponential	0.033254	0.0165393	26	0.941861	0.00358235	0.0765733	0.0765733	0.0387502	-4.28575	2.06e-07	7988.4	-7988.41	0.00175385	5.71346	0.0169088	0.000128536	NaN	NaN	8	NA	NA
R3P5s_dJ	2.2568	Exponential	0.307137	0.00102706	6	0.997868	0.00307245	0.220272	0.203348	0.32347	-7.12974	0.253048	0.0028244	-0.0203026	0.00133634	9.66679	0.00233672	4.57e-05	NaN	NaN	10	NA	NA
R3P5s_dJ	2.23965	Exponential	0.30949	0.00093795	6	0.998258	0.00264395	0.226035	0.206397	0.324242	-7.19653	0.2608	0.0023254	-0.0167724	0.0011984	9.88657	0.00181947	3.32e-05	NaN	NaN	12	NA	NA
R3P5	2.30565	Exponential	0.30063	0.00112579	6	0.997212	0.00342549	0.230836	0.21034	0.318704	-7.06419	0.238737	0.00360859	-0.0244667	0.00143296	9.57072	0.00251454	5.55e-05	NaN	NaN	2	NA	NA
R3P5_dJ	2.31447	Exponential	0.299484	0.00123835	7	0.996048	0.00441348	0.222104	0.208142	0.323144	-7.04962	0.241804	0.00361829	-0.0221249	0.0024772	9.28915	0.00221386	0.000135728	NaN	NaN	4	NA	NA
R3P5_dJ	2.31096	Exponential	0.299939	0.00126537	7	0.996433	0.00431878	0.227855	0.206185	0.325928	-7.06168	0.241417	0.00375507	-0.0231109	0.00190903	9.2031	0.00451779	0.000179587	NaN	NaN	6	NA	NA
R3P5s	20.6429	Exponential	0.0335781	0.0166816	27	0.948887	0.00351352	0.0776832	0.0776832	0.0387414	-4.26406	2.46e-07	6739.65	-6739.65	0.00151735	5.40316	0.0101206	0.000127761	NaN	NaN	8	NA	NA
R3P5s_dJ	2.14593	Exponential	0.323005	0.000912179	5	0.998236	0.00229238	0.215137	0.206471	0.335416	-7.1782	NA	NA	NA	NA	9.55915	0.00123153	1.2e-05	NaN	NaN	10	NA	NA
R3P5s_dJ	2.29605	Exponential	0.301887	0.00117175	7	0.997789	0.00323879	0.230734	0.206377	0.312123	-6.90555	0.268462	0.00216942	-0.0112888	0.0027042	9.39832	0.00147697	2.1e-05	NaN	NaN	12	NA	NA

## Sheet: Figure 8
Name	Anc	Doubling Time(Hrs)	How Determined?	GrowthRateExp	delta	GrowthRateIntercept	NumPoints	R2	RMSE	MaxOD	LastOD	LinearSlope	LinearIntercept	OffSetSlope	OffSetIntercept	OffSetOffSet	OffSetRMSE	HoursUntilOD0.02	DifinL1ErrorLinvExp	DifinL2ErrorLinvExp	GroupFitGrowth	GroupFitIntercept	TreatmentGroup	RobustGR	RobustIntercept
04.R1P1_R1	0.265996	2.61722	Exponential	0.264841	-0.00115555	0.00397754	7	0.99818	0.00264822	0.232513	0.217156	0.253112	-5.39142	0.281018	0.00309709	0.00425567	0.00269301	6.09826	0.00675202	3.88e-05	NaN	NaN	7	NA	NA
04.R1P1_R1	0.265996	2.54761	Exponential	0.272077	0.00608128	0.00371421	7	0.9985	0.00235884	0.226054	0.217708	0.28041	-5.69774	0.244716	0.00573381	-0.00940343	0.00191208	6.18782	0.00332944	1.43e-05	NaN	NaN	9	NA	NA
04.R1P1_R1	0.265996	2.48571	Exponential	0.278853	0.0128566	0.00320671	6	0.997653	0.00283271	0.229201	0.218116	0.296882	-5.96406	0.220541	0.00826783	-0.0230574	0.000432983	6.56435	0.00550783	5.42e-05	NaN	NaN	7	NA	NA
04.R1P1_R1	0.265996	2.47473	Exponential	0.28009	0.0140936	0.00311785	7	0.99869	0.00209792	0.229901	0.220567	0.293445	-5.93236	0.245987	0.00534868	-0.0108066	0.000959981	6.63569	0.00238081	3.47e-05	NaN	NaN	9	NA	NA
04.R1P1_R1	0.265996	2.45729	Exponential	0.282078	0.0160815	0.00294989	6	0.997492	0.00283489	0.232534	0.218734	0.301151	-6.06062	0.221799	0.00784019	-0.0227032	0.000425775	6.78524	0.00561734	5.54e-05	NaN	NaN	7	NA	NA
04.R1P1_R1	0.265996	2.50264	Exponential	0.276967	0.0109703	0.00305365	5	0.999039	0.00165028	0.234207	0.220829	0.284929	-5.89164	NA	NA	NA	NA	6.78564	0.00198734	6.61e-06	NaN	NaN	9	NA	NA
04.R1P1_R1	0.265996	2.53458	Exponential	0.273476	0.00747985	0.00312744	7	0.999003	0.00164453	0.238458	0.219791	0.274471	-5.78032	0.268918	0.00335971	-0.00121497	0.00182088	6.78494	1.51e-05	1.21e-07	NaN	NaN	8	NA	NA
04.R1P1_R1	0.265996	2.59721	Exponential	0.266882	0.000885351	0.0033284	6	0.997222	0.00363722	0.240152	0.221969	0.284189	-5.93788	0.205666	0.00978618	-0.0318729	0.00121838	6.71923	0.00457227	7.6e-05	NaN	NaN	8	NA	NA
04.R1P1_R1	0.265996	2.49971	Exponential	0.277291	0.011295	0.00321856	7	0.998732	0.00203349	0.226109	0.215861	0.28191	-5.79709	0.257269	0.00441381	-0.00604493	0.00190212	6.58801	0.00116976	3.21e-06	NaN	NaN	8	NA	NA
07.R1P1_R2	0.265996	6.49735	Exponential	0.106682	-0.159315	0.0102341	14	0.984291	0.00437891	0.163321	0.163321	0.112869	-4.6965	0.089658	0.0165957	-0.0123199	0.00440342	6.28048	0.00573389	4.45e-05	NaN	NaN	11	NA	NA
07.R1P1_R2	0.265996	6.66948	Exponential	0.103928	-0.162068	0.0100993	14	0.996455	0.0018757	0.15118	0.15118	0.104251	-4.60076	0.107824	0.00906585	0.00218468	0.00194231	6.57438	-0.000240817	1.5e-07	NaN	NaN	11	NA	NA
07.R1P1_R2	0.265996	7.0634	Exponential	0.0981323	-0.167864	0.0110259	16	0.993144	0.00313946	0.144558	0.144558	0.0929631	-4.40588	0.120963	0.00565092	0.0129802	0.00253871	6.06821	0.00566128	5.53e-05	NaN	NaN	11	NA	NA
07.R1P1_R2	0.265996	6.09601	Exponential	0.113705	-0.152291	0.00805324	12	0.998617	0.00118304	0.150249	0.150249	0.117985	-4.90288	0.0928037	0.0146486	-0.0144092	0.000178206	8.00015	0.00345741	1.39e-05	NaN	NaN	10	NA	NA
07.R1P1_R2	0.265996	6.34189	Exponential	0.109297	-0.1567	0.00865368	12	0.999183	0.000862757	0.146665	0.146665	0.111641	-4.79422	0.0958417	0.0127219	-0.00885176	0.000505425	7.6649	0.00147819	4.02e-06	NaN	NaN	12	NA	NA
07.R1P1_R2	0.265996	6.70011	Exponential	0.103453	-0.162543	0.00931092	13	0.996588	0.00164179	0.138771	0.138771	0.103621	-4.67952	0.107817	0.00823934	0.00233449	0.0017052	7.39025	-0.0001396	2.72e-08	NaN	NaN	10	NA	NA
07.R1P1_R2	0.265996	7.05526	Exponential	0.0982455	-0.167751	0.011947	14	0.984571	0.00392382	0.159684	0.159684	0.091924	-4.31466	0.137974	0.00410138	0.0183488	0.00318353	5.24457	0.00412742	4.96e-05	NaN	NaN	12	NA	NA
07.R1P1_R2	0.265996	6.12158	Exponential	0.11323	-0.152766	0.00874836	11	0.998467	0.00130294	0.160821	0.160821	0.117204	-4.81558	0.0892882	0.0175727	-0.0193797	0.000209969	7.30253	0.00281812	1.19e-05	NaN	NaN	10	NA	NA
07.R1P1_R2	0.265996	6.48825	Exponential	0.106831	-0.159165	0.0094276	14	0.996479	0.00188218	0.152156	0.152156	0.10395	-4.61256	0.118896	0.00678576	0.00604514	0.00178999	7.04	0.00500067	9.14e-06	NaN	NaN	12	NA	NA
10.R1P1_R3	0.265996	2.58078	Exponential	0.268581	0.00258477	0.00354349	7	0.999179	0.00157565	0.237543	0.223258	0.275886	-5.73145	0.244751	0.00517378	-0.00747426	0.00103776	6.44357	0.000572934	9.68e-06	NaN	NaN	13	NA	NA
10.R1P1_R3	0.265996	2.61035	Exponential	0.265538	-0.000458369	0.00374865	6	0.999243	0.0015157	0.238308	0.223017	0.273913	-5.689	0.232483	0.00640875	-0.0122433	0.000244461	6.30545	0.001676	1.14e-05	NaN	NaN	15	NA	NA
10.R1P1_R3	0.265996	2.8206	Exponential	0.245745	-0.0202515	0.00459882	8	0.998946	0.00216038	0.239083	0.223304	0.236696	-5.26838	0.261331	0.00353625	0.00549523	0.00200356	5.98154	0.00756287	3.93e-05	NaN	NaN	13	NA	NA
10.R1P1_R3	0.265996	2.66462	Exponential	0.26013	-0.00586659	0.00375267	7	0.998455	0.00198808	0.235888	0.222722	0.253111	-5.50282	0.277111	0.0028733	0.00445886	0.00202231	6.43243	0.00303316	9.84e-06	NaN	NaN	15	NA	NA
10.R1P1_R3	0.265996	2.64742	Exponential	0.26182	-0.00417596	0.00336075	6	0.998282	0.0026427	0.239709	0.227039	0.274706	-5.86863	0.211846	0.00809721	-0.0237877	0.000212837	6.81218	0.00385328	3.73e-05	NaN	NaN	13	NA	NA
10.R1P1_R3	0.265996	2.75048	Exponential	0.252009	-0.0139868	0.00411638	6	0.999486	0.00148385	0.237848	0.224112	0.251497	-5.48667	0.247839	0.00442576	-0.00180978	0.00169325	6.27262	-0.000133998	1.68e-07	NaN	NaN	15	NA	NA
10.R1P1_R3	0.265996	2.66807	Exponential	0.259793	-0.00620284	0.00337102	6	0.998136	0.00266763	0.236008	0.227753	0.273206	-5.87248	0.208116	0.00838822	-0.0244371	0.000448601	6.85359	0.00445075	3.87e-05	NaN	NaN	14	NA	NA
10.R1P1_R3	0.265996	2.68458	Exponential	0.258195	-0.00780073	0.00335171	6	0.998628	0.00221084	0.242397	0.231357	0.268721	-5.83966	0.213955	0.00730206	-0.0197892	0.000330451	6.91826	0.0021022	2.23e-05	NaN	NaN	14	NA	NA
10.R1P1_R3	0.265996	2.67874	Exponential	0.258759	-0.00723723	0.00355396	8	0.997789	0.00302388	0.239385	0.22591	0.257255	-5.62645	0.250799	0.00406493	-0.00270641	0.00325187	6.67675	2.51e-05	5.52e-06	NaN	NaN	14	NA	NA
05.R2P4_R1	0.210391	2.39671	Exponential	0.289208	0.0788161	0.00418858	7	0.997411	0.00320345	0.217307	0.191976	0.280619	-5.38755	0.293537	0.00393609	0.00122429	0.00356927	5.4057	0.00296331	2.47e-05	NaN	NaN	7	NA	NA
05.R2P4_R1	0.210391	2.06648	Exponential	0.335424	0.125033	0.00262704	4	0.995008	0.00373202	0.222036	0.197223	0.356396	-6.16531	NA	NA	NA	NA	6.05166	0.00303804	2e-05	NaN	NaN	9	NA	NA
05.R2P4_R1	0.210391	1.9048	Exponential	0.363894	0.153503	0.00188904	5	0.950816	0.0186823	0.240378	0.212312	0.360686	-6.23962	NA	NA	NA	NA	6.48448	0.00136283	5.27e-06	NaN	NaN	7	NA	NA
05.R2P4_R1	0.210391	2.50057	Exponential	0.277195	0.0668037	0.00589076	5	0.977941	0.0056789	0.222574	0.197397	0.268341	-5.05484	NA	NA	NA	NA	4.4097	0.000360071	4.2e-06	NaN	NaN	9	NA	NA
05.R2P4_R1	0.210391	2.09487	Exponential	0.330879	0.120487	0.00240313	4	0.925619	0.0131945	0.212125	0.196412	0.390024	-6.66899	NA	NA	NA	NA	6.40403	-0.00070626	0.000116751	NaN	NaN	7	NA	NA
05.R2P4_R1	0.210391	2.64193	Exponential	0.262364	0.0519722	0.00548296	6	0.984008	0.00723703	0.215992	0.200541	0.289918	-5.51347	0.163463	0.0259435	-0.0541539	0.00641519	4.93242	0.00816639	0.000128221	NaN	NaN	9	NA	NA
05.R2P4_R1	0.210391	2.22198	Exponential	0.31195	0.101559	0.0028382	5	0.993209	0.00497317	0.211777	0.202525	0.343039	-6.22201	NA	NA	NA	NA	6.25922	0.00834484	9.99e-05	NaN	NaN	8	NA	NA
05.R2P4_R1	0.210391	2.26791	Exponential	0.305633	0.0952417	0.00308901	5	0.99581	0.00385867	0.215966	0.202778	0.327481	-6.03077	NA	NA	NA	NA	6.11151	0.00460403	5.03e-05	NaN	NaN	8	NA	NA
05.R2P4_R1	0.210391	2.36309	Exponential	0.293323	0.0829313	0.0037472	4	0.997954	0.00269844	0.228475	0.192462	0.302788	-5.69816	NA	NA	NA	NA	5.70949	0.00157679	6.93e-06	NaN	NaN	8	NA	NA
08.R2P4_R2	0.210391	3.0797	Exponential	0.22507	0.014678	0.0054918	6	0.998404	0.00220106	0.242221	0.242221	0.233262	-5.31373	0.177935	0.0129647	-0.026629	0.000335237	5.74257	0.00132903	1.52e-05	NaN	NaN	11	NA	NA
08.R2P4_R2	0.210391	3.0426	Exponential	0.227814	0.0174228	0.00488587	6	0.99751	0.0025689	0.229312	0.215892	0.237654	-5.45258	0.176738	0.0123859	-0.0268171	0.00153503	6.18655	0.00240344	1.88e-05	NaN	NaN	11	NA	NA
08.R2P4_R2	0.210391	2.86248	Exponential	0.242149	0.0317576	0.00386217	5	0.99429	0.00684295	0.275044	0.217979	0.250688	-5.68386	NA	NA	NA	NA	6.79128	-0.00141088	2.03e-05	NaN	NaN	11	NA	NA
08.R2P4_R2	0.210391	4.51316	Exponential	0.153584	-0.0568079	0.015509	8	0.955998	0.0168319	0.27964	0.224486	0.178449	-4.53811	0.060417	0.141874	-0.187427	0.0140678	1.65586	0.00804917	0.000676734	NaN	NaN	10	NA	NA
08.R2P4_R2	0.210391	3.21112	Exponential	0.215858	0.00546667	0.00660823	5	0.977778	0.0133575	0.285563	0.247213	0.225531	-5.16345	NA	NA	NA	NA	5.13029	0.000947622	3.44e-05	NaN	NaN	12	NA	NA
08.R2P4_R2	0.210391	4.46124	Exponential	0.155371	-0.0550207	0.0134211	10	0.935516	0.0193582	0.281796	0.250335	0.174259	-4.60105	0.0934081	0.0563271	-0.0834274	0.0183679	2.56743	-0.0128722	0.00059004	NaN	NaN	10	NA	NA
08.R2P4_R2	0.210391	3.09957	Exponential	0.223627	0.0132357	0.00450634	7	0.996557	0.00346141	0.231415	0.217768	0.239135	-5.62274	0.165186	0.0139111	-0.0342172	0.000585955	6.66398	0.00419165	7.89e-05	NaN	NaN	12	NA	NA
08.R2P4_R2	0.210391	3.58839	Exponential	0.193164	-0.0172277	0.00763992	9	0.993103	0.00475268	0.22676	0.215959	0.178967	-4.68558	0.240084	0.00324491	0.0175105	0.00364164	4.98202	0.00877057	0.000124325	NaN	NaN	10	NA	NA
08.R2P4_R2	0.210391	3.62918	Exponential	0.190993	-0.0193988	0.00799225	9	0.977848	0.00877751	0.273298	0.2449	0.186315	-4.77606	0.183163	0.00926514	-0.00398135	0.00945613	4.80259	-0.00163052	3.36e-05	NaN	NaN	12	NA	NA
11.R2P4_R3	0.210391	2.15948	Exponential	0.320978	0.110587	0.00287705	5	0.996957	0.00381768	0.2329	0.210408	0.341906	-6.09178	NA	NA	NA	NA	6.0408	0.0054299	5.65e-05	NaN	NaN	13	NA	NA
11.R2P4_R3	0.210391	2.1178	Exponential	0.327296	0.116905	0.00250763	5	0.997586	0.00324159	0.285257	0.207259	0.346398	-6.20844	NA	NA	NA	NA	6.34409	0.00393905	4.1e-05	NaN	NaN	15	NA	NA
11.R2P4_R3	0.210391	2.51396	Exponential	0.275719	0.0653273	0.004571	4	0.974224	0.00907643	0.230332	0.217527	0.292588	-5.5873	NA	NA	NA	NA	5.35328	0.00240423	2.11e-05	NaN	NaN	13	NA	NA
11.R2P4_R3	0.210391	2.10085	Exponential	0.329936	0.119545	0.00242586	5	0.996724	0.00380151	0.233836	0.208241	0.35138	-6.26908	NA	NA	NA	NA	6.39381	0.00284924	5.09e-05	NaN	NaN	15	NA	NA
11.R2P4_R3	0.210391	2.08103	Exponential	0.333079	0.122688	0.00203913	3	0.990614	0.00765637	0.219578	0.206614	0.360208	-6.52499	NA	NA	NA	NA	6.85485	0.00133469	2.8e-05	NaN	NaN	13	NA	NA
11.R2P4_R3	0.210391	2.03969	Exponential	0.339829	0.129438	0.00192557	5	0.997778	0.00285582	0.222928	0.207864	0.357912	-6.46152	NA	NA	NA	NA	6.88731	0.0034919	2.84e-05	NaN	NaN	15	NA	NA
11.R2P4_R3	0.210391	2.1457	Exponential	0.32304	0.112649	0.00221902	4	0.988361	0.0059726	0.229016	0.210769	0.342782	-6.34409	NA	NA	NA	NA	6.80617	0.00316759	2.08e-05	NaN	NaN	14	NA	NA
11.R2P4_R3	0.210391	2.34343	Exponential	0.295783	0.0853914	0.00297721	4	0.999981	0.000365545	0.248049	0.212488	0.296388	-5.82441	NA	NA	NA	NA	6.43968	0.000164821	5.55e-08	NaN	NaN	14	NA	NA
11.R2P4_R3	0.210391	1.80652	Exponential	0.383691	0.1733	0.00134855	3	0.987849	0.00964458	0.232649	0.212886	0.410054	-6.93135	NA	NA	NA	NA	7.0283	0.002327	3.2e-05	NaN	NaN	14	NA	NA
06.R3P5_R1	0.213286	3.32652	Exponential	0.20837	-0.00491562	0.0102735	8	0.941827	0.020051	0.300311	0.188618	0.219719	-4.73799	0.153452	0.0278876	-0.0462616	0.0211297	3.19703	0.00451719	8.46e-05	NaN	NaN	7	NA	NA
06.R3P5_R1	0.213286	2.46331	Exponential	0.281389	0.0681034	0.00330943	4	0.992474	0.00710794	0.230263	0.205906	0.228472	-5.06176	NA	NA	NA	NA	6.39313	0.0188219	0.000388261	NaN	NaN	9	NA	NA
06.R3P5_R1	0.213286	2.71274	Exponential	0.255515	0.0422299	0.0055084	4	0.947507	0.0252732	0.267814	0.194272	0.306344	-5.92071	NA	NA	NA	NA	5.0465	0.0127526	0.00067457	NaN	NaN	7	NA	NA
06.R3P5_R1	0.213286	3.03711	Exponential	0.228226	0.01494	0.0114727	5	0.993715	0.00600717	0.283659	0.278751	0.219443	-4.37655	NA	NA	NA	NA	2.43513	0.00603416	3.24e-05	NaN	NaN	9	NA	NA
06.R3P5_R1	0.213286	2.61368	Exponential	0.265199	0.0519139	0.00498199	6	0.928721	0.0282894	0.279021	0.24144	0.294951	-5.72497	0.137443	0.0529302	-0.150108	0.0292647	5.24097	0.00794381	0.000377003	NaN	NaN	7	NA	NA
06.R3P5_R1	0.213286	2.9036	Exponential	0.23872	0.0254347	0.00914073	5	0.993208	0.00402647	0.230803	0.210624	0.252188	-4.83149	NA	NA	NA	NA	3.27996	0.00488933	2.15e-05	NaN	NaN	9	NA	NA
06.R3P5_R1	0.213286	3.7935	Exponential	0.18272	-0.0305658	0.0124576	7	0.874104	0.0190279	0.21034	0.202787	0.229776	-4.95126	1.79e-06	10182.5	-10182.6	0.0178153	2.59086	0.0147868	0.00070548	NaN	NaN	8	NA	NA
06.R3P5_R1	0.213286	2.4203	Exponential	0.286389	0.0731034	0.0042144	5	0.989229	0.0126805	0.340056	0.296186	0.315093	-5.86673	NA	NA	NA	NA	5.43745	0.0086141	0.000407303	NaN	NaN	8	NA	NA
06.R3P5_R1	0.213286	3.40372	Exponential	0.203644	-0.00964134	0.0108651	5	0.907542	0.0136808	0.217393	0.208391	0.184014	-4.30863	NA	NA	NA	NA	2.99627	0.00401622	5.82e-05	NaN	NaN	8	NA	NA
09.R3P5_R2	0.213286	4.36671	Exponential	0.158734	-0.0545513	0.00372622	5	0.965033	0.0154903	0.297841	0.297841	0.13982	-5.11653	NA	NA	NA	NA	10.5858	0.00264819	0.000226671	NaN	NaN	11	NA	NA
09.R3P5_R2	0.213286	8.84242	Exponential	0.0783888	-0.134897	0.0269762	16	0.880846	0.0188431	0.265167	0.265167	0.0831868	-3.71533	0.0719787	0.0332419	-0.0100866	0.0195421	-3.81716	0.0132598	0.000109824	NaN	NaN	11	NA	NA
09.R3P5_R2	0.213286	6.86015	Exponential	0.10104	-0.112246	0.0210843	9	0.998072	0.00142122	0.249324	0.229231	0.101512	-3.86634	0.100216	0.0215243	-0.000764663	0.00153464	-0.522523	-0.000201156	1.6e-07	NaN	NaN	11	NA	NA
09.R3P5_R2	0.213286	3.74371	Exponential	0.18515	-0.0281358	0.0020291	6	0.989554	0.0083963	0.249783	0.212617	0.185379	-6.20741	0.175206	0.00270882	-0.00812508	0.0096579	12.3583	-5.9e-05	4.28e-07	NaN	NaN	10	NA	NA
09.R3P5_R2	0.213286	5.19666	Exponential	0.133383	-0.0799023	0.00560735	7	0.930378	0.0141044	0.221881	0.221881	0.133132	-5.18093	0.141461	0.00434042	0.00791988	0.0157629	9.53383	0.000760459	1.93e-06	NaN	NaN	12	NA	NA
09.R3P5_R2	0.213286	8.39598	Exponential	0.0825571	-0.130728	0.0244667	12	0.956323	0.00854057	0.23147	0.200811	0.0907746	-3.86511	0.0053175	1.54384	-1.58524	0.00684299	-2.44173	0.00259624	0.000148182	NaN	NaN	10	NA	NA
09.R3P5_R2	0.213286	10.0452	Exponential	0.0690026	-0.144283	0.0290914	13	0.841296	0.0152902	0.256431	0.204848	0.0766949	-3.69282	4.41e-07	16832.5	-16832.6	0.0144916	-5.4304	0.00187706	0.000150397	NaN	NaN	12	NA	NA
09.R3P5_R2	0.213286	6.93158	Exponential	0.0999984	-0.113287	0.0178724	13	0.962479	0.0109127	0.252553	0.211444	0.101019	-4.04787	0.0935445	0.0216858	-0.00809711	0.0114231	1.12476	0.00116587	3.44e-06	NaN	NaN	10	NA	NA
09.R3P5_R2	0.213286	7.94742	Exponential	0.0872167	-0.126069	0.021965	13	0.961794	0.00935771	0.226615	0.213577	0.0941867	-3.95594	0.0385403	0.126315	-0.143085	0.00866439	-1.07456	0.00291963	0.000143283	NaN	NaN	12	NA	NA
12.R3P5_R3	0.213286	3.34284	Exponential	0.207353	-0.00593278	0.00714003	4	0.99809	0.00426489	0.319672	0.236176	0.20972	-4.97541	NA	NA	NA	NA	4.96746	0.00179755	2.56e-06	NaN	NaN	13	NA	NA
12.R3P5_R3	0.213286	2.59403	Exponential	0.267209	0.0539234	0.00485926	6	0.90384	0.0227116	0.280878	0.206958	0.225424	-4.82151	0.678512	1.09e-05	0.0643045	0.0175021	5.29491	-0.00219685	0.000473788	NaN	NaN	15	NA	NA
12.R3P5_R3	0.213286	2.59866	Exponential	0.266733	0.0534475	0.00434769	5	0.989781	0.00748787	0.236139	0.224895	0.285894	-5.68308	NA	NA	NA	NA	5.72141	0.000583328	5.34e-05	NaN	NaN	13	NA	NA
12.R3P5_R3	0.213286	2.33992	Exponential	0.296227	0.0829414	0.0032822	4	0.946496	0.0210807	0.27136	0.237995	0.22176	-4.76211	NA	NA	NA	NA	6.10079	0.0124312	0.000668475	NaN	NaN	15	NA	NA
12.R3P5_R3	0.213286	2.67082	Exponential	0.259526	0.0462405	0.00541558	4	0.94036	0.0245203	0.288788	0.21303	0.30365	-5.84446	NA	NA	NA	NA	5.03399	0.0124693	0.000493202	NaN	NaN	13	NA	NA
12.R3P5_R3	0.213286	3.92469	Exponential	0.176612	-0.0366737	0.0137379	6	0.962741	0.00904572	0.262778	0.204112	0.17629	-4.28518	0.220848	0.00647314	0.02113	0.0102971	2.12657	8.91e-05	2.29e-07	NaN	NaN	15	NA	NA
12.R3P5_R3	0.213286	3.84599	Exponential	0.180226	-0.0330595	0.0151294	6	0.941636	0.0206905	0.285571	0.285571	0.233266	-4.85679	3.77e-06	6464.31	-6464.45	0.00931924	1.54856	0.0384859	0.00237682	NaN	NaN	14	NA	NA
12.R3P5_R3	0.213286	2.98311	Exponential	0.232357	0.0190719	0.00863547	5	0.914078	0.0164466	0.294718	0.222667	0.211128	-4.521	NA	NA	NA	NA	3.61449	0.0056344	8.66e-05	NaN	NaN	14	NA	NA
