# Supplementary material for: Identification of the potentiating mutations and synergistic epistasis that enabled the evolution of inter-species cooperation
Source: PLoS One. 2017 May 11;12(5):e0174345. doi: 10.1371/journal.pone.0174345 (PMC5426591; doi:10.1371/journal.pone.0174345)
Supplement: S3 Table — (XLSX) [file pone.0174345.s003.xlsx]

## Sheet: Sheet1
Strain Number	Strain Name	Description	Source
CM3576	R0P9		This work
CM3577	LT2 ∆metJ/B		This work
CM3578	R1P1 ∆metJ/B		This work
CM3579	R2P4 ∆metJ/B		This work
CM3580	R3P5 ∆metJ/B		This work
CM3581	14028s metJWT	14028s X 14028s∆metJ/B	This work
CM3582	14028s metJR1	R1 X 14028s∆metJ/B	This work
CM3583	14028s metJR2	R2 X 14028s∆metJ/B	This work
CM3584	14028s metJR3	R3 X 14028s∆metJ/B	This work
CM3585	LT2 metJWT	LT2 X LT2∆metJ/B	This work
CM3586	LT2 metJR1	R1 X LT2∆metJ/B	This work
CM3587	LT2 metJR2	R2 X LT2∆metJ/B	This work
CM3588	LT2 metJR3	R3 X LT2∆metJ/B	This work
CM3589	R1P1 metJWT	LT2 X R1P1∆metJ/B	This work
CM3590	R1P1 metJR1	R1 X R1P1∆metJ/B	This work
CM3591	R1P1 metJR2	R2 X R1P1∆metJ/B	This work
CM3592	R1P1 metJR3	R3 X R1P1∆metJ/B	This work
CM3593	R2P4 metJWT	LT2 X R2P4∆metJ/B	This work
CM3594	R2P4 metJR1	R1 X R2P4∆metJ/B	This work
CM3595	R2P4 metJR2	R2 X R2P4∆metJ/B	This work
CM3596	R2P4 metJR3	R3 X R2P4∆metJ/B	This work
CM3597	R3P5 metJWT	LT2 X LT2∆metJ/B	This work
CM3598	R3P5 metJR1	R1 X R3P5∆metJ/B	This work
CM3599	R3P5 metJR2	R2 X R3P5∆metJ/B	This work
CM3600	R3P5 metJR3	R3 X R3P5∆metJ/B	This work
CM3601	LT2 metAP1 ∆metJ/B		This work
CM3602	LT2 metAP4 ∆metJ/B		This work
CM3603	LT2 metAP5 ∆metJ/B		This work
CM3604	R1P1 ∆metJ	∆metJ::Cm X R1P1	This work
CM3605	LT2 metAP1 ∆metJ	∆metJ::Cm X LT2 metAP!	This work
CM3606	R4		This work
CM3607	R5		This work
CM3608	R6		This work
CM3609	R7		This work
CM3610	R9		This work
CM3611	R0P9 ∆metA		This work
CM3612	R4 metAP4		This work
CM3613	R5 metAP4		This work
CM3614	R6 metAP4		This work
CM3615	R7 metAP4		This work
CM3616	R9 metAP4		This work
CM3617	R0P9 metAP4		This work
CM4322	E. coli ΔmetB	∆(araD-araB) ∆lacZ4787(::rrnB-3) λ- ∆(rhaBAD)568 rph-1 hsdR514 ∆metB726::kan	[19]
CM4323	LT2	S. enterica serovar Typhimurium str. LT2	[19]
CM4324	14028s	S. enterica serovar Typhimurium str. 14028s	[19]
CM4325	R1	LT2 metJ-16::IS10	[19]
CM4326	R2	14028s metJR2	[19]
CM4327	R3	14028s metJR3	[19]
CM4328	R1P1	LT2 metJ-16::IS10 metAP1	[19]
CM4331	R2P4	14028s metJR2 metAP4	[19]
CM4332	R3P5	14028s metJR3 metAP5	[19]
CM4336	LT2 ∆metA	LT2 ∆metA::cat	[19]
CM4337	LT2 metAP1	S. enterica LT2 witih inserted R1P1-derived metA allele	[19]
CM4338	LT2 metAP4	S. enterica LT2 witih inserted R2P4-derived metA allele	[19]
